# Supplementary material for: Transcriptome Analysis Reveals the Flexibility of Cordycepin Network in Cordyceps militaris Activated by L-Alanine Addition
Source: Front Microbiol. 2020 Apr 24;11:577. doi: 10.3389/fmicb.2020.00577 (PMC7193312; doi:10.3389/fmicb.2020.00577)
Supplement: Supplementary file 1 [file Table_1.XLSX]

## Sheet: Additional files
Transcriptome analysis reveals the flexibility of cordycepin network in Cordyceps militaris activated by of L-alanine addition
Bai-Xiong Chen1, 3, Tao Wei1, 3, #, Ling-Na Xue1,3, Qian-Wang Zheng1, 3, Zhi-Wei Ye1, 3, Yuan Zhou1, 3, Yi Yang1,3, Fan Yun2, Li-Qiong Guo1, 3, *, Jun-Fang Lin1, 3, *.
1 Institute of Food Biotechnology & College of Food Science, South China Agricultural University. Guangzhou, Guangdong 510640, China;
2 Guangzhou Alchemy Biotechnology Co., Ltd., Guangzhou, Guangdong 510530, China.
3 Research Center for Micro-Ecological Agent Engineering and Technology of Guangdong Province, Guangzhou 510640, China.
# This author has contributed equally.
* Co-corresponding author:
Professor Li-Qiong Guo and professor Jun-Fang Lin
Tel: +86-20-85285382
Fax: +86-20-85280270.
E-mail: guolq@scau.edu.cn (L. Q. Guo) and linjf@scau.edu.cn (J. F. Lin).
Supplementary Materials
Table S1 Quantitative real-time PCR validation of DEGs
Table S2 Summary of sequencing reads after filtering
Table S3 Summary of Genome Mapping
Table S4 Summary of Complete Reference Transcript Mapping
Table S5 Substance transformation network in C. militaris induced by L-alanine
Table S6 DEGs of KEGG Pathway Map01100
Table S7 Transcription factors of DEGs
Table S8 Major Facilitator Superfamily (MFS) of DEGs
Table S9 ATP-Binding Cassette (ABC) transporters of DEGs
Table S10 Primers of vector p390-blpR-PtrpC-CmTf1/2 construction
Fig. S1 Reads Distribution of Samples
Fig. S2 KEGG pathway Map01100

## Sheet: Table S1
Table S1. Quantitative real-time PCR validation of DEGs.
Notes	Target genes	Transcriptome Results					qPCR Results
		CMsI-Expression	CMsII-Expression	log2FoldChange(CMsII/CMsI)	P-value	Up/Down-Regulation(CMsII/CMsI)	Regulation	log2Regulation	P-value	Sequence-F(5'-3')	Sequence-R(5'-3')
2.4.2.1	CCM_04505	13.135	25.275	0.944295	0.694783	*	1.28	0.356144	0.0187	CGTCCACATTGCCGTCATTG	GCGAGGAAGGCGATGTTGAT
2.7.4.3	CCM_03940	6.05	25.36	2.06755	0.822995	Up	2.54	1.34483	0.0068	TGAGCGTTGTTTATGGCAGGT	CGACGAGATCAATCCAACTCCT
3.1.3.5	CCM_04644	23.51	31.645	0.428703	0.505649	*	3.18	1.66903	0.1378	TTGGTGTGAAGCAGTTTGAGG	CGATCTTGACGCCGTTGGA
4.3.2.2	CCM_05789	130.945	122.125	-0.100602	0.207244	*	1.22	0.286881	0.1296	CTTCGAGGTGAGCCGCCATA	TGCGTTCAACTCGTCACACTT
HR-BLM	CCM_00136	19.235	85.835	2.15783	0.927393	Up	2.02	1.01436	0.1522	ACCAGCACCTCTTCCGCCTA	GCTTCAAAGCCGCAGCAGTC
HR-BLM	CCM_05735	71.995	168.99	1.23097	0.909282	Up	2.48	1.31034	0.0004	TACCTCTGGCTACAACAACAAG	TGCCCGAAGAAGGAGAGTG
HR-BLM	CCM_06273	9.535	49.065	2.36339	0.902969	Up	4.16	2.05658	0.0025	GGCATCGTCGGTCACTTTAC	AGGCGGCAAGGTAGGTTAG
HR-RAD54	CCM_07510	71.505	228.42	1.67557	0.938857	Up	1.79	0.83996	0.1149	GATGCAATCTCAGGTTCGTCTT	GTGGTCAAGTGGCAGCAAC
MAPK-Cdc24	CCM_06968	53.205	18.97	-1.48784	0.876329	Down	0.12	-3.05889	0.0001	ATGCGGAGATTGGTGACCTG	CAATGTAGGCGAAGTGCTATCC
MAPK-Flo11	CCM_04351	19.4	710.08	5.19385	0.972751	Up	8.03	3.0054	0.0002	CCAGCCTCACATCGACATCT	AGGACAGACTCACGGTTGAC
Pyruvate kinase	CCM_06062	89.645	228.935	1.35264	0.923405	Up	6.51	2.70266	0.0001	AGGTCAACTGGCAGGAGGATGT	GGACGATGCGAAGAGTGTTGGT
TFs-Zn2Cys6	CCM_01481	255.78	583.31	1.18936	0.92047	Up	7.17	2.84197	0.0001	GAGCGGGAGAGAGTCTTCATC	GGGAAACCTTGGTGAGTGTGA
TFs-Zn2Cys6	CCM_02568	1040.03	2750.18	1.4029	0.936198	Up	4.46	2.15704	0.0001	GGACTTTGGTTGTTGGGTATGC	TGAATAATGGTGGCTCGGCTAA

## Sheet: Table S2
Table S2. Summary of sequencing reads after filtering.
	Total Raw Reads(Mb)	Total Clean Reads(Mb)	Total Clean Bases(Gb)	Clean Reads Q20*(%)	Clean Reads Q30(%)	Clean Reads Ratio(%)
CMsI1	34.72	28.55	4.28	97.03	92.69	82.24
CMsI2	42.45	30.21	4.53	98.02	94.49	71.15
CMsII1	38.46	29.53	4.43	97.97	94.39	76.78
CMsII2	44.09	30.21	4.53	97.88	94.2	68.51
*Q20: the rate of bases which quality is greater than 20.

## Sheet: Table S3
Table S3. Summary of Genome Mapping.
	Total Clean Reads	Total Mapping Ratio	Uniquely Mapping* Ratio
CMsI1	28554252	0.812	0.8111
CMsI2	30207936	0.804	0.803
CMsII1	29526388	0.8139	0.8123
CMsII2	30206356	0.7823	0.7809
*Uniquely Mapping: Reads that map to only one location of reference.

## Sheet: Table S4
Table S4. Summary of Complete Reference Transcript Mapping.
	Total Mapping Ratio	Uniquely Mapping Ratio	Total Gene Number	Novel Gene Number	Total Transcript Number	Novel Transcript Number
CMsI1	0.7052	0.3612	8754	67	11643	3942
CMsI2	0.6931	0.35	8761	67	11704	3939
CMsII1	0.7055	0.351	8657	65	11533	3901
CMsII2	0.6897	0.3396	8691	66	11610	3901

## Sheet: Table S5
Table S5. Substance transformation network in C. militaris induced by L-alanine.
GeneID	CMsI.Expression	CMsI1_FPKM	CMsI2_FPKM	CMsII.Expression	CMsII1_FPKM	CMsII2_FPKM	EdgeBetweenness	interaction	KEGGEC	Length	log2FoldChange.CMsII.CMsI.	name	P-value	Up.Down.Regulation.CMsII.CMsI.
18164702	26.625	25.24	28.01	79.28	73.89	84.67	1	interaction	1.1.1.1	1907	1.57418	1-Alcohol (interaction) Aldehyde	0.904409	Up
18169388	61.915	60.97	62.86	27.43	25.31	29.55	1	interaction	1.1.1.1	1128	-1.17453	1-Alcohol (interaction) Aldehyde	0.861043	Down
18170950	32.39	40.89	23.89	4.205	3.88	4.53	1	interaction	1.1.1.2	1080	-2.94537	Glycerol (interaction) D-Glycer-aldehyde	0.879154	Down
18170950	32.39	40.89	23.89	4.205	3.88	4.53	1	interaction	1.1.1.2	1080	-2.94537	L-Gulonate (interaction) D-Glucuronate	0.879154	Down
18169004	82.67	65.23	100.11	25.235	23.71	26.76	2	interaction	1.1.1.9	1086	-1.71194	Xylitol (interaction) D-Xylulose	0.913048	Down
18165693	47.03	40.76	53.3	105.705	129.57	81.84	1	interaction	1.4.3.21	1886	1.16839	Phenyl-ethylamine (interaction) Phenyl-acetaldehyde	0.889455	Up
18168924	92.84	101.05	84.63	24.685	19.72	29.65	1	interaction	1.4.3.21	1237	-1.91111	Phenyl-ethylamine (interaction) Phenyl-acetaldehyde	0.923516	Down
18170256	33.87	39.12	28.62	12.04	9.09	14.99	1	interaction	1.4.3.21	3009	-1.49217	Phenyl-ethylamine (interaction) Phenyl-acetaldehyde	0.827924	Down
18162178	14.915	10.87	18.96	43.94	40.08	47.8	1	interaction	1.4.3.4	2508	1.55877	Phenyl-ethylamine (interaction) Phenyl-acetaldehyde	0.863813	Up
18170028	4.1	3.53	4.67	25.34	36.07	14.61	1	interaction	1.5.1.3	904	2.62772	7-8-Dihydrofolate (interaction) 5-6-7-8-Tetrahydrofolate(THF)	0.841881	Up
18162740	68.23	42.19	94.27	283.295	259.38	307.21	1	interaction	2.1.3.2	1614	2.05383	N-Carbamoyl-L-aspartete (interaction) Carbamoyl-P	0.949823	Up
18162244	126.47	111.55	141.39	269.23	283.92	254.54	3	interaction	2.3.3.8	1977	1.09004	Oxaloacetate (interaction) Citrate	0.906402	Up
18162245	80.65	73.45	87.85	167.625	165.77	169.48	3	interaction	2.3.3.8	3295	1.05549	Oxaloacetate (interaction) Citrate	0.892667	Up
18170881	76.53	72.33	80.73	237.515	284.74	190.29	3	interaction	2.3.3.1	1419	1.63392	Oxaloacetate (interaction) Citrate	0.937472	Up
18164869	45.985	46.18	45.79	108.58	101.11	116.05	4	interaction	2.6.1.1	1503	1.23952	3-Sulfo-pyruvate (interaction) L-Cysteate	0.896821	Up
18164869	45.985	46.18	45.79	108.58	101.11	116.05	24	interaction	2.6.1.1	1503	1.23952	3-Mercapto-pyruvate (interaction) L-Cysteine	0.896821	Up
18169306	20.665	16.69	24.64	51.29	45.77	56.81	11	interaction	2.6.1.19	1485	1.31149	beta-Alanyl-CoA (interaction) beta-Alanine	0.859548	Up
18168308	19.865	0.01	39.72	96.595	74.14	119.05	43	interaction	1.2.1.18	1731	2.28172	Malonate semialdehyde (interaction) Acetyl-CoA	0.933706	Up
18171582	34.805	42.02	27.59	103.76	108.18	99.34	1	interaction	2.6.1.42	1227	1.57588	L-Leucine (interaction) 4-Methyl-2-oxopentanoate	0.915817	Up
18171582	34.805	42.02	27.59	103.76	108.18	99.34	1	interaction	2.6.1.42	1227	1.57588	L-Isoleucine (interaction) (S)-3-Methyl-2-oxopentanoate	0.915817	Up
18168074	41.195	48.27	34.12	10.56	5.9	15.22	1	interaction	2.7.11.17	2205	-1.96386	D-Xylulose-5P (interaction) D-Xylulose	0.878821	Down
18169892	116.18	107.79	124.57	279.73	240.03	319.43	2	interaction	2.7.1.17	1242	1.26767	D-Xylulose (interaction) D-Xylulose-5P	0.920857	Up
18165963	6.05	4.56	7.54	25.36	25.43	25.29	2	interaction	2.7.4.3	519	2.06755	dADP (interaction) dAMP	0.822995	Up
18168077	89.645	91.64	87.65	228.935	269.18	188.69	2	interaction	2.7.1.40	1629	1.35264	dATP (interaction) dADP	0.923405	Up
18164385	171.125	144.56	197.69	66.555	67.87	65.24	1	interaction	2.7.7.6	8516	-1.36243	dATP (interaction) DNA	0.918254	Down
18170241	181.16	172.51	189.81	88.375	83.19	93.56	1	interaction	2.7.7.6	3200	-1.03555	dATP (interaction) DNA	0.89156	Down
18169809	113.81	101.62	126	263.79	261.69	265.89	1	interaction	3.5.4.4	804	1.21276	Deoxyadenosine (interaction) Deoxyinosine	0.915873	Up
18170449	7.175	6.24	8.11	45.47	53.23	37.71	1	interaction	4.2.1.10	2541	2.66386	3-Dehydroquinate (interaction) 3-Dehydro-shikimate	0.903412	Up
18169005	70.205	46.11	94.3	6.47	5.31	7.63	1	interaction	4.2.1.17	888	-3.43974	Acrylyl-CoA (interaction) 3-Hydroxy-propanoyl-CoA	0.933595	Down
18171279	57.82	63.55	52.09	118.535	85.51	151.56	1	interaction	4.2.1.17	1156	1.03567	Acrylyl-CoA (interaction) 3-Hydroxy-propanoyl-CoA	0.878932	Up
18169005	70.205	46.11	94.3	6.47	5.31	7.63	1	interaction	4.2.1.17	888	-3.43974	Acryloyl-CoA (interaction) 3-Hydroxy-propionyl-CoA	0.933595	Down
18171279	57.82	63.55	52.09	118.535	85.51	151.56	1	interaction	4.2.1.17	1156	1.03567	Acryloyl-CoA (interaction) 3-Hydroxy-propionyl-CoA	0.878932	Up
18169005	70.205	46.11	94.3	6.47	5.31	7.63	1	interaction	4.2.1.17	888	-3.43974	(S)-3-Hydroxybutanoyl-CoA (interaction) Crotonoyl-CoA	0.933595	Down
18171279	57.82	63.55	52.09	118.535	85.51	151.56	1	interaction	4.2.1.17	1156	1.03567	(S)-3-Hydroxybutanoyl-CoA (interaction) Crotonoyl-CoA	0.878932	Up
18163116	54.495	60.13	48.86	23.425	22.2	24.65	1	interaction	4.3.2.3	2745	-1.21807	Urea (interaction) Ureido-glycolate	0.855671	Down
18163116	54.495	60.13	48.86	23.425	22.2	24.65	5	interaction	4.3.2.3	2745	-1.21807	Ureido-glycolate (interaction) Urea	0.855671	Down
18171295	9.12	7.28	10.96	34.9	34.96	34.84	2	interaction	5.3.1.9	1662	1.93612	alpha-D-Glucose-6P (interaction) beta-D-Glucose-6P	0.85977	Up
18171295	9.12	7.28	10.96	34.9	34.96	34.84	1	interaction	5.3.1.9	1662	1.93612	alpha-D-Glucose-6P (interaction) beta-D-Fructose-6P	0.85977	Up
18168184	55.465	62.13	48.8	24.485	14.03	34.94	1	interaction	5.4.2.8	687	-1.17968	D-Mannose 1-phosphate (interaction) D-Mannose-6-phosphate	0.853013	Down
18164028	119.765	87.19	152.34	47.81	53.83	41.79	1	interaction	6.2.1.17	2929	-1.32482	Propanoate (interaction) Propionyl-adenylate	0.906568	Down
18170241	181.16	172.51	189.81	88.375	83.19	93.56	2	to	1.6.5.3	3200	-1.03555	NADH (to) NAD+	0.89156	Down
18170241	181.16	172.51	189.81	88.375	83.19	93.56	2	to	1.6.99.3	3200	-1.03555	NADH (to) NAD+	0.89156	Down
18167018	118.81	125.8	111.82	303.145	271.98	334.31	1	to	3.3.2.6	2372	1.35135	LTA4 (to) LTB4	0.926396	Up
18168077	89.645	91.64	87.65	228.935	269.18	188.69	3	interaction	2.7.1.40	1629	1.35264	ATP (interaction) ADP	0.923405	Up
18168514	48.49	43.47	53.51	99.795	99.08	100.51	1	interaction	2.7.7.7	8380	1.04128	ATP (interaction) RNA	0.872175	Up
18168529	100.35	107.59	93.11	34.86	28.3	41.42	1	interaction	2.7.7.7	3213	-1.5254	ATP (interaction) RNA	0.911941	Down
18170878	333	289.38	376.62	975.505	1083.5	867.51	3	to	3.6.3.6	2784	1.55063	ATP (to) ADP	0.941792	Up
18165280	333.39	320.66	346.12	818.42	901.92	734.92	1	to	1.14.14.1	1551	1.29563	Fatty-acid (to) alpha-Hydroxy-fatty-acid	0.928943	Up
18166740	44.375	13.49	75.26	136.06	170.72	101.4	1	to	1.14.14.1	1584	1.61642	Fatty-acid (to) alpha-Hydroxy-fatty-acid	0.92623	Up
18169387	49.875	51.78	47.97	16.845	15.58	18.11	1	to	1.14.14.1	1590	-1.566	Fatty-acid (to) alpha-Hydroxy-fatty-acid	0.876329	Down
18170044	29.115	25.33	32.9	158.55	163.22	153.88	1	to	1.14.14.1	1864	2.4451	Fatty-acid (to) alpha-Hydroxy-fatty-acid	0.948937	Up
18165006	0.01	0.01	0.01	88.87	119.84	57.9	1	to	1.14.14.1	3201	13.1175	Fatty-acid (to) alpha-Hydroxy-fatty-acid	0.977736	Up
18162737	24.03	26.21	21.85	63.03	71.55	54.51	1	to	1.1.1.100	927	1.3912	1-Acyl-glycerone 3P (to) 1-Acyl-sn-glycerol-3P	0.880704	Up
18166927	32.44	26.98	37.9	100.675	120.46	80.89	1	to	1.1.1.101	1176	1.63386	1-Acyl-glycerone 3P (to) 1-Acyl-sn-glycerol-3P	0.917036	Up
18167624	30.165	27.61	32.72	108.855	119.34	98.37	1	to	1.1.1.101	1278	1.85146	1-Acyl-glycerone 3P (to) 1-Acyl-sn-glycerol-3P	0.927282	Up
18168851	0.01	0.01	0.01	14.66	20.82	8.5	1	to	1.1.1.101	891	10.5177	1-Acyl-glycerone 3P (to) 1-Acyl-sn-glycerol-3P	0.815685	Up
18167134	231.15	214.4	247.9	600.555	606.02	595.09	1	to	1.1.1.289	1785	1.37747	L-Sorbose (to) D-sorbose	0.932322	Up
18168783	1.265	0.01	2.52	25.055	25.71	24.4	1	to	1.1.1.289	825	4.30789	L-Sorbose (to) D-sorbose	0.863259	Up
18165426	39.835	35.96	43.71	14.38	14.62	14.14	3	to	1.1.1.349	795	-1.46997	Norsolorinate (to) (1S)-Averantin	0.845591	Down
18165270	48.755	44.38	53.13	175.585	203.04	148.13	4	to	1.1.1.381	1617	1.84855	L-Allothreonine (to) L-2-Amino-acetoacetate	0.939632	Up
18168174	29.645	32.57	26.72	109.58	116.21	102.95	4	to	1.1.1.381	1737	1.88612	L-Allothreonine (to) L-2-Amino-acetoacetate	0.928223	Up
18168311	8.79	3.24	14.34	46.095	55.26	36.93	4	to	1.1.1.381	1128	2.39068	L-Allothreonine (to) L-2-Amino-acetoacetate	0.900033	Up
18169898	114.735	106.64	122.83	248.925	244.57	253.28	4	to	1.1.1.381	810	1.11741	L-Allothreonine (to) L-2-Amino-acetoacetate	0.907787	Up
18163671	42.85	71.26	14.44	11.99	7.08	16.9	2	interaction	5.3.1.6	462	-1.83746	D-Ribulose-5P (interaction) D-Ribose-5P	0.877381	Down
18168884	125.6	113.17	138.03	299.34	369.25	229.43	2	to	1.1.1.343	1995	1.25295	D-gluconate-6P (to) D-Ribulose-5P	0.920359	Up
18168884	125.6	113.17	138.03	299.34	369.25	229.43	2	to	1.1.1.44	1995	1.25295	D-gluconate-6P (to) D-Ribulose-5P	0.920359	Up
18168884	125.6	113.17	138.03	299.34	369.25	229.43	1	to	1.1.1.44	1995	1.25295	NADP+ (to) NADPH	0.920359	Up
18168994	204.72	199.48	209.96	429.87	459	400.74	1	to	1.1.1.49	2557	1.07025	NADP+ (to) NADPH	0.907122	Up
18168994	204.72	199.48	209.96	429.87	459	400.74	5	to	1.1.1.49	2557	1.07025	beta-D-Glucose-6P (to) D-Glucono-1-5-lactone-6P	0.907122	Up
18168994	204.72	199.48	209.96	429.87	459	400.74	5	to	1.1.1.363	2557	1.07025	beta-D-Glucose-6P (to) D-Glucono-1-5-lactone-6P	0.907122	Up
18164144	12.555	16.78	8.33	81.745	92.32	71.17	1	to	1.1.1.85	3840	2.70287	D-erythro-3-Methylmalate (to) 2-Oxobutanoate	0.933706	Up
18164145	51.795	82.81	20.78	23.41	17.71	29.11	1	to	1.1.1.85	1092	-1.14569	D-erythro-3-Methylmalate (to) 2-Oxobutanoate	0.842988	Down
18165018	503.385	356.6	650.17	183.16	215.4	150.92	24	to	1.1.2.3	1946	-1.45856	L-Lactate (to) Pyruvate	0.935755	Down
18167931	21.65	21.73	21.57	50.17	48.27	52.07	24	to	1.1.2.3	3903	1.21246	L-Lactate (to) Pyruvate	0.846865	Up
18163511	23.805	35.46	12.15	3.38	4.99	1.77	24	to	1.1.2.4	1719	-2.81617	D-Lactate (to) Pyruvate	0.837007	Down
18163512	255.78	231.38	280.18	583.31	635.6	531.02	24	to	1.1.2.4	2483	1.18936	D-Lactate (to) Pyruvate	0.92047	Up
18164692	27.39	9.05	45.73	0.01	0.01	0.01	1	to	1.1.3.13	2355	-11.4194	Methanol (to) Formaldehyde	0.90967	Down
18163969	11.305	11.49	11.12	53.195	77.36	29.03	1	to	1.1.99.1	2058	2.23433	Choline (to) Betaine aldehyde	0.90607	Up
18164721	23.975	17.42	30.53	59.78	92.62	26.94	1	to	1.1.99.1	1969	1.31813	Choline (to) Betaine aldehyde	0.873172	Up
18169740	47.78	42.3	53.26	230.535	288	173.07	1	to	1.1.99.1	2147	2.27051	Choline (to) Betaine aldehyde	0.95093	Up
18167996	16.835	26.42	7.25	40.01	37.53	42.49	3	interaction	1.14.13.-	2337	1.2489	2-Hydroxy-phenylacetate (interaction) Phenyl-acetate	0.825432	Up
18162305	54.235	40.38	68.09	12.945	13.33	12.56	4	to	1.13.11.27	1224	-2.06683	4-Hydroxy-phenylpyruvate (to) Homogentisate	0.903356	Down
18165427	113.73	116.55	110.91	49.395	61.39	37.4	3	to	1.13.11.5	1473	-1.20318	Homogentisate (to) 4-Maleyl-acetoacetate	0.895049	Down
18166420	0.01	0.01	0.01	19.84	0.01	39.67	3	to	1.13.11.5	1422	10.9542	Homogentisate (to) 4-Maleyl-acetoacetate	0.865862	Up
18162952	408.9	425.66	392.14	879.73	746.17	1013.29	1	to	1.13.12.16	1390	1.10531	Nitroalkane (to) Nitrite	0.915264	Up
18170950	32.39	40.89	23.89	4.205	3.88	4.53	2	interaction	1.1.1.2	1080	-2.94537	D-Glucuronate (interaction) L-Gulonate	0.879154	Down
18162663	27.03	25.96	28.1	98.165	130.74	65.59	2	to	1.13.99.1	942	1.86065	myo-Inositol (to) D-Glucuronate	0.92479	Up
18166982	26.165	23.88	28.45	388.56	219.46	557.66	2	to	1.14.13.174	1572	3.89243	(1S)-Averantin (to) (1S-5R)-5-Hydroxy-averantin	0.965053	Up
18166982	26.165	23.88	28.45	388.56	219.46	557.66	2	to	1.14.13.174	1572	3.89243	(1S)-Averantin (to) (1S-5S)-5-Hydroxy-averantin	0.965053	Up
18164037	30.94	29.63	32.25	77.885	72.8	82.97	1	to	1.14.13.176	7426	1.33187	Tryprostatin-B (to) 6-Hydroxy-tryprostatin-B	0.888514	Up
18170668	83.32	54.15	112.49	39.12	31.6	46.64	1	to	1.14.13.176	2896	-1.09076	Tryprostatin-B (to) 6-Hydroxy-tryprostatin-B	0.87068	Down
18164869	45.985	46.18	45.79	108.58	101.11	116.05	3	interaction	2.6.1.1	1503	1.23952	Tyrosine (interaction) 4-Hydroxy-phenylpyruvate	0.896821	Up
18164869	45.985	46.18	45.79	108.58	101.11	116.05	3	interaction	2.6.1.1	1503	1.23952	Tyrosine (interaction) 4-Hydroxy-phenylpyruvate	0.896821	Up
18170755	32.12	35.65	28.59	6.67	5.53	7.81	1	to	1.14.18.1	4199	-2.26771	Tyrosine (to) L-DOPA	0.862373	Down
18170755	32.12	35.65	28.59	6.67	5.53	7.81	1	to	1.14.18.1	4199	-2.26771	Tyrosine (to) Dopaquinone	0.862373	Down
18170755	32.12	35.65	28.59	6.67	5.53	7.81	1	to	1.14.18.1	4199	-2.26771	L-DOPA (to) Dopaquinone	0.862373	Down
18170755	32.12	35.65	28.59	6.67	5.53	7.81	1	to	1.14.18.1	4199	-2.26771	5-6-Dihydroxy-indole (to) Indole-5-6-quinone	0.862373	Down
18168308	19.865	0.01	39.72	96.595	74.14	119.05	9	to	1.2.1.18	1731	2.28172	Malonic semialdehyde (to) Acetyl-CoA	0.933706	Up
18169306	20.665	16.69	24.64	51.29	45.77	56.81	1	interaction	2.6.1.22	1485	1.31149	Methylmalonate (interaction) (S)-3-Amino-isobutanoate	0.859548	Up
18168308	19.865	0.01	39.72	96.595	74.14	119.05	2	to	1.2.1.27	1731	2.28172	Methylmalonate (to) Propanoyl-CoA	0.933706	Up
18164028	119.765	87.19	152.34	47.81	53.83	41.79	3	interaction	6.2.1.17	2929	-1.32482	Propanoyl-CoA (interaction) Propionyl-adenylate	0.906568	Down
18168308	19.865	0.01	39.72	96.595	74.14	119.05	2	to	1.2.1.27	1731	2.28172	(S)-Methyl-malonate semialdehyde (to) Propanoyl-CoA	0.933706	Up
18170663	35.185	34.01	36.36	88.335	95.85	80.82	3	to	1.2.4.1	1161	1.32802	S-Acetyl-dihydrolipoamide-E (to) 2-Hydroxy-ethyl-ThPP	0.895436	Up
18170663	35.185	34.01	36.36	88.335	95.85	80.82	4	to	1.2.4.1	1161	1.32802	Lipoamide-E (to) ThPP	0.895436	Up
18170663	35.185	34.01	36.36	88.335	95.85	80.82	1	to	1.2.4.1	1161	1.32802	Lipoamide-E (to) S-S-succinyl-dihydrolipoamide-E	0.895436	Up
18163263	139.405	107.33	171.48	302.33	393.93	210.73	39	to	4.1.1.1	2267	1.11684	ThPP (to) 2-Hydroxy-ethyl-ThPP	0.910168	Up
18170663	35.185	34.01	36.36	88.335	95.85	80.82	39	to	1.2.4.1	1161	1.32802	ThPP (to) 2-Hydroxy-ethyl-ThPP	0.895436	Up
18169441	53.355	48.77	57.94	135.545	157.5	113.59	44	to	1.2.4.2	3147	1.34508	3-Carboxy-1-hydroxypropyl-ThPP (to) ThPP	0.91183	Up
18169441	53.355	48.77	57.94	135.545	157.5	113.59	11	to	1.2.4.2	3147	1.34508	3-Carboxy-1-hydroxypropyl-ThPP (to) S-S-succinyl-dihydrolipoamide-E	0.91183	Up
18169441	53.355	48.77	57.94	135.545	157.5	113.59	1	to	1.2.4.2	3147	1.34508	2-Oxoadipate (to) S-Glutaryl-dihydrolipoamide	0.91183	Up
18165693	47.03	40.76	53.3	105.705	129.57	81.84	1	to	1.4.3.21	1886	1.16839	1-3-Diamino-propane (to) beta-Aminopropion-aldehyde	0.889455	Up
18168924	92.84	101.05	84.63	24.685	19.72	29.65	1	to	1.4.3.21	1237	-1.91111	1-3-Diamino-propane (to) beta-Aminopropion-aldehyde	0.923516	Down
18170256	33.87	39.12	28.62	12.04	9.09	14.99	1	to	1.4.3.21	3009	-1.49217	1-3-Diamino-propane (to) beta-Aminopropion-aldehyde	0.827924	Down
18162055	173.82	188.72	158.92	64.23	51.99	76.47	1	to	1.4.3.3	1221	-1.43627	D-Proline (to) 1-Pyrroline-5-carboxylate	0.923128	Down
18162055	173.82	188.72	158.92	64.23	51.99	76.47	1	to	1.4.3.3	1221	-1.43627	D-Ornithine (to) 5-Amino-2-oxopentanoate	0.923128	Down
18162055	173.82	188.72	158.92	64.23	51.99	76.47	1	to	1.4.3.3	1221	-1.43627	D-Arginine (to) 2-Oxo-5-guanidino-pentanoate	0.923128	Down
18162055	173.82	188.72	158.92	64.23	51.99	76.47	1	to	1.4.3.3	1221	-1.43627	cis-4-Hydroxy-D-proline (to) 1-Pyrroline-4-hydroxy-2-carboxylate	0.923128	Down
18162178	14.915	10.87	18.96	43.94	40.08	47.8	1	to	1.4.3.4	2508	1.55877	N-Methylhistamine (to) Methylimidazole acetaldehyde	0.863813	Up
18162178	14.915	10.87	18.96	43.94	40.08	47.8	1	to	1.4.3.4	2508	1.55877	N-Acetyl-putrescine (to) N4-Acetyl-aminobutanal	0.863813	Up
18164702	26.625	25.24	28.01	79.28	73.89	84.67	6	interaction	1.1.1.1	1907	1.57418	3-4-Dihydroxy-mandelaldehyde (interaction) 3-4-Dihydroxy-phenylethyl-eneglycol	0.904409	Up
18169388	61.915	60.97	62.86	27.43	25.31	29.55	6	interaction	1.1.1.1	1128	-1.17453	3-4-Dihydroxy-mandelaldehyde (interaction) 3-4-Dihydroxy-phenylethyl-eneglycol	0.861043	Down
18165693	47.03	40.76	53.3	105.705	129.57	81.84	1	to	1.4.3.21	1886	1.16839	Tyramine (to) 4-Hydroxy-phenylacetaldehyde	0.889455	Up
18168924	92.84	101.05	84.63	24.685	19.72	29.65	1	to	1.4.3.21	1237	-1.91111	Tyramine (to) 4-Hydroxy-phenylacetaldehyde	0.923516	Down
18170256	33.87	39.12	28.62	12.04	9.09	14.99	1	to	1.4.3.21	3009	-1.49217	Tyramine (to) 4-Hydroxy-phenylacetaldehyde	0.827924	Down
18162178	14.915	10.87	18.96	43.94	40.08	47.8	1	to	1.4.3.4	2508	1.55877	Tyramine (to) 4-Hydroxy-phenylacetaldehyde	0.863813	Up
18166027	82.555	97.48	67.63	26.105	27.53	24.68	4	interaction	4.4.1.5	2535	-1.66103	Methylglyoxal (interaction) (R)-S-Lactoryl-glutathione	0.910944	Down
18166882	26.075	21.64	30.51	68.86	76.9	60.82	1	to	1.4.4.2	3186	1.401	Lipoylprotein (to) S-Amino-methyldihydro-lipoylprotein	0.886686	Up
18166882	26.075	21.64	30.51	68.86	76.9	60.82	1	to	1.4.4.2	3186	1.401	Lipoylprotein (to) CO2	0.886686	Up
18164869	45.985	46.18	45.79	108.58	101.11	116.05	1	to	1.5.1.2	1503	1.23952	1-Pyrroline-3-hydroxy-5-carboxylate (to) 4-Hydroxy-proline	0.896821	Up
18170028	4.1	3.53	4.67	25.34	36.07	14.61	1	interaction	1.5.1.3	904	2.62772	Folate (interaction) 7-8-Dihydrofolate	0.841881	Up
18170028	4.1	3.53	4.67	25.34	36.07	14.61	1	to	1.5.1.3	904	2.62772	Folate (to) 5-6-7-8-Tetrahydrofolate(THF)	0.841881	Up
18166534	71.54	53.69	89.39	171.415	169.02	173.81	10	to	1.5.3.1	2044	1.26067	Sarcosine (to) Glycine	0.911774	Up
18166626	62.6	55.43	69.77	20.295	19.03	21.56	10	to	1.5.3.1	1428	-1.62504	Sarcosine (to) Glycine	0.894993	Down
18171201	222.465	206.66	238.27	587.72	622.05	553.39	10	to	1.5.3.1	1455	1.40155	Sarcosine (to) Glycine	0.933319	Up
18171202	75.425	75.13	75.72	291.95	315.04	268.86	10	to	1.5.3.1	7910	1.95261	Sarcosine (to) Glycine	0.946887	Up
18166534	71.54	53.69	89.39	171.415	169.02	173.81	1	to	1.5.3.7	2044	1.26067	L-Pipecolate (to) delta1-Piperideine-6-L-carboxylate	0.911774	Up
18166626	62.6	55.43	69.77	20.295	19.03	21.56	1	to	1.5.3.7	1428	-1.62504	L-Pipecolate (to) delta1-Piperideine-6-L-carboxylate	0.894993	Down
18171201	222.465	206.66	238.27	587.72	622.05	553.39	1	to	1.5.3.7	1455	1.40155	L-Pipecolate (to) delta1-Piperideine-6-L-carboxylate	0.933319	Up
18171202	75.425	75.13	75.72	291.95	315.04	268.86	1	to	1.5.3.7	7910	1.95261	L-Pipecolate (to) delta1-Piperideine-6-L-carboxylate	0.946887	Up
18170043	14.86	14.52	15.2	81.295	71.59	91	1	to	1.6.2.2	1374	2.45173	Ferricytochrome b5 (to) Ferrocytochrome b5	0.930272	Up
18162989	28.01	40.82	15.2	89.29	61.38	117.2	1	to	1.8.4.8	909	1.67256	PAPS (to) Sulfite	0.914654	Up
18168486	7.145	6.31	7.98	836.33	789.66	883	1	to	2.1.1.109	1104	6.87099	Dihydrodemethyl-sterigmatocystin (to) Dihydro-sterigmatocystin	0.983385	Up
18168486	7.145	6.31	7.98	836.33	789.66	883	1	to	2.1.1.109	1104	6.87099	Demethyl-sterigmatocystin (to) Sterigmatocystin	0.983385	Up
18168486	7.145	6.31	7.98	836.33	789.66	883	1	to	2.1.1.293	1104	6.87099	6-Hydroxy-tryprostatin B (to) Tryprostatin A	0.983385	Up
18169833	31.585	44.12	19.05	78.025	79.93	76.12	1	to	2.1.1.293	1341	1.3047	6-Hydroxy-tryprostatin B (to) Tryprostatin A	0.886187	Up
18167999	43.01	50.13	35.89	13.79	14.18	13.4	3	to	2.1.1.43	1813	-1.64105	Protein-lysine (to) Protein N6-Me-lysine	0.867911	Down
18169305	61.175	70.81	51.54	28.41	26.64	30.18	3	to	2.1.1.43	12962	-1.10654	Protein-lysine (to) Protein N6-Me-lysine	0.853622	Down
18167999	43.01	50.13	35.89	13.79	14.18	13.4	3	to	2.1.1.43	1813	-1.64105	Protein N-N-Me2-lysine (to) Protein-N-trimethyllysine	0.867911	Down
18169305	61.175	70.81	51.54	28.41	26.64	30.18	3	to	2.1.1.43	12962	-1.10654	Protein N-N-Me2-lysine (to) Protein-N-trimethyllysine	0.853622	Down
18167999	43.01	50.13	35.89	13.79	14.18	13.4	4	to	2.1.1.43	1813	-1.64105	Protein N6-Me-lysine (to) Protein N-N-Me2-lysine	0.867911	Down
18169305	61.175	70.81	51.54	28.41	26.64	30.18	4	to	2.1.1.43	12962	-1.10654	Protein N6-Me-lysine (to) Protein N-N-Me2-lysine	0.853622	Down
18162178	14.915	10.87	18.96	43.94	40.08	47.8	2	to	1.4.3.4	2508	1.55877	L-Nor-metanephrine (to) 3-Methoxy-4-hydroxy-phenylglycol-aldehyde	0.863813	Up
18162178	14.915	10.87	18.96	43.94	40.08	47.8	3	to	1.4.3.4	2508	1.55877	L-Noradrenaline (to) 3-4-Dihydroxy-mandelaldehyde	0.863813	Up
18170284	15.715	10.69	20.74	65.875	73.22	58.53	2	to	2.1.1.6	756	2.06759	L-Noradrenaline (to) L-Nor-metanephrine	0.914433	Up
18162178	14.915	10.87	18.96	43.94	40.08	47.8	2	to	1.4.3.4	2508	1.55877	L-Metanephrine (to) 3-Methoxy-4-hydroxy-phenylglycol-aldehyde	0.863813	Up
18162178	14.915	10.87	18.96	43.94	40.08	47.8	3	to	1.4.3.4	2508	1.55877	L-Adrenaline (to) 3-4-Dihydroxy-mandelaldehyde	0.863813	Up
18170284	15.715	10.69	20.74	65.875	73.22	58.53	2	to	2.1.1.6	756	2.06759	L-Adrenaline (to) L-Metanephrine	0.914433	Up
18162178	14.915	10.87	18.96	43.94	40.08	47.8	2	to	1.4.3.4	2508	1.55877	3-Methoxy-tyramine (to) 3-Methoxy-4-hydroxyphenyl-acetaldehyde	0.863813	Up
18165693	47.03	40.76	53.3	105.705	129.57	81.84	1	to	1.4.3.21	1886	1.16839	Dopamine (to) 3-4-lacet-aldehyde	0.889455	Up
18168924	92.84	101.05	84.63	24.685	19.72	29.65	1	to	1.4.3.21	1237	-1.91111	Dopamine (to) 3-4-lacet-aldehyde	0.923516	Down
18170256	33.87	39.12	28.62	12.04	9.09	14.99	1	to	1.4.3.21	3009	-1.49217	Dopamine (to) 3-4-lacet-aldehyde	0.827924	Down
18162178	14.915	10.87	18.96	43.94	40.08	47.8	1	to	1.4.3.4	2508	1.55877	Dopamine (to) 3-4-lacet-aldehyde	0.863813	Up
18170284	15.715	10.69	20.74	65.875	73.22	58.53	2	to	2.1.1.6	756	2.06759	Dopamine (to) 3-Methoxy-tyramine	0.914433	Up
18170284	15.715	10.69	20.74	65.875	73.22	58.53	4	to	2.1.1.6	756	2.06759	3-4-Dihydroxy-phenylethyl-eneglycol (to) 3-Methoxy-4-hydroxy-phenylethylene-glycol	0.914433	Up
18170284	15.715	10.69	20.74	65.875	73.22	58.53	1	to	2.1.1.6	756	2.06759	3-4-Dihydroxy-phenylacetate (to) Homovanillate	0.914433	Up
18170284	15.715	10.69	20.74	65.875	73.22	58.53	1	to	2.1.1.6	756	2.06759	3-4-Dihydroxy-mandelate (to) 3-Methoxy-4-hydroxy-mandelate	0.914433	Up
18162834	12.06	17.75	6.37	69.015	77.77	60.26	2	to	2.1.2.11	1473	2.51668	3-Methyl-2-oxobutanoate (to) 2-Dehydropantoate	0.924402	Up
18166086	69.07	81.84	56.3	31.62	28.64	34.6	2	to	2.1.2.11	1089	-1.12722	3-Methyl-2-oxobutanoate (to) 2-Dehydropantoate	0.8642	Down
18170502	42.865	62.33	23.4	0.97	0.01	1.93	2	to	2.1.2.11	1377	-5.46567	3-Methyl-2-oxobutanoate (to) 2-Dehydropantoate	0.92058	Down
18171612	42.975	49.52	36.43	88.14	87.07	89.21	2	to	2.1.2.11	1536	1.0363	3-Methyl-2-oxobutanoate (to) 2-Dehydropantoate	0.865529	Up
18167481	22.535	17.21	27.86	71.17	78.02	64.32	1	to	2.3.1.164	2581	1.6591	Isopenicillin N (to) Penicillin	0.903799	Up
18165451	69.91	74.38	65.44	30.745	37.25	24.24	1	to	2.3.1.181	900	-1.18515	Octanoyl-[acp] (to) Protein N6-(octanoyl)lysine	0.870459	Down
18165451	69.91	74.38	65.44	30.745	37.25	24.24	1	to	2.3.1.181	900	-1.18515	Lipoyl-[acp] (to) Protein N6-(lipoyl)lysine	0.870459	Down
18165775	42.15	36.35	47.95	154.625	184.8	124.45	1	to	2.3.1.199	3453	1.87517	Very-long-chain acyl-CoA (to) Long-chain-3-oxoacyl-CoA	0.937472	Up
18167878	86.98	66.82	107.14	188.87	204.47	173.27	1	to	2.3.1.199	2571	1.11864	Very-long-chain acyl-CoA (to) Long-chain-3-oxoacyl-CoA	0.902525	Up
18167878	86.98	66.82	107.14	188.87	204.47	173.27	1	to	2.3.1.199	2571	1.11864	Very-long-chain acyl-CoA (to) Long-chain-3-oxoacyl-CoA	0.902525	Up
18163216	25.56	30.95	20.17	54.8	58.13	51.47	1	to	2.3.1.50	1575	1.10029	Palmitoyl-CoA (to) 3-Dehydro-sphinganine	0.843044	Up
18171430	39.985	27.8	52.17	113.44	120.78	106.1	1	to	2.3.1.50	2043	1.5044	Palmitoyl-CoA (to) 3-Dehydro-sphinganine	0.915153	Up
18162237	28.205	28.58	27.83	65.755	58.41	73.1	1	to	2.3.2.2	1692	1.22115	L-Amino-acid (to) L-Cysteinyl-glycine	0.869905	Up
18171585	31.14	34.94	27.34	10.53	9.15	11.91	1	to	2.3.2.2	3962	-1.56426	L-Amino-acid (to) L-Cysteinyl-glycine	0.821167	Down
18162237	28.205	28.58	27.83	65.755	58.41	73.1	1	to	2.3.2.2	1692	1.22115	L-Amino-acid (to) L-gamma-Glutamyl-L-amino-acid	0.869905	Up
18171585	31.14	34.94	27.34	10.53	9.15	11.91	1	to	2.3.2.2	3962	-1.56426	L-Amino-acid (to) L-gamma-Glutamyl-L-amino-acid	0.821167	Down
18162237	28.205	28.58	27.83	65.755	58.41	73.1	1	to	2.3.2.2	1692	1.22115	L-3-Cyanoalanine (to) gamma-Glutamyl-beta-cyanoalanine	0.869905	Up
18171585	31.14	34.94	27.34	10.53	9.15	11.91	1	to	2.3.2.2	3962	-1.56426	L-3-Cyanoalanine (to) gamma-Glutamyl-beta-cyanoalanine	0.821167	Down
18171156	133.315	125.78	140.85	282.86	265.23	300.49	4.5	interaction	2.8.3.5	1629	1.08525	Acetoacetyl-CoA (interaction) Acetoacetate	0.906956	Up
18162345	47.165	45.91	48.42	102.13	119.67	84.59	2	to	2.3.3.10	1365	1.11462	Acetoacetyl-CoA (to) (S)-3-Hydroxy-3-methylglutaryl-CoA	0.882809	Up
18171300	16.345	6.35	26.34	36.99	58.95	15.03	1	to	2.4.1.25	3351	1.17829	Maltose (to) alpha-D-Glucose	0.805826	Up
18168942	23.16	24.86	21.46	68.11	75.9	60.32	1	to	3.2.1.20	2424	1.55623	Maltose (to) alpha-D-Glucose	0.894938	Up
18163136	28.98	34.55	23.41	6.19	6.05	6.33	17	to	2.5.1.18	2488	-2.22705	RX (to) R-S-Glutathione	0.848471	Down
18164576	45.08	47.29	42.87	138.9	129.35	148.45	17	to	2.5.1.18	2974	1.62349	RX (to) R-S-Glutathione	0.926728	Up
18162237	28.205	28.58	27.83	65.755	58.41	73.1	3	to	2.3.2.2	1692	1.22115	R-S-Glutathione (to) R-S-Cysteinyl-glycine	0.869905	Up
18171585	31.14	34.94	27.34	10.53	9.15	11.91	3	to	2.3.2.2	3962	-1.56426	R-S-Glutathione (to) R-S-Cysteinyl-glycine	0.821167	Down
18162237	28.205	28.58	27.83	65.755	58.41	73.1	30	to	2.3.2.2	1692	1.22115	R-S-Glutathione (to) L-Glutamate	0.869905	Up
18171585	31.14	34.94	27.34	10.53	9.15	11.91	30	to	2.3.2.2	3962	-1.56426	R-S-Glutathione (to) L-Glutamate	0.821167	Down
18162878	91.03	96.83	85.23	33.045	32.02	34.07	1	to	2.5.1.47	1644	-1.46191	O-Acetyl-L-serine (to) Acetate	0.904409	Down
18162878	91.03	96.83	85.23	33.045	32.02	34.07	24	to	2.5.1.47	1644	-1.46191	O-Acetyl-L-serine (to) L-Cysteine	0.904409	Down
18162481	1.47	2.93	0.01	64.32	70.58	58.06	1	to	1.8.1.2	4608	5.45138	Sulfide (to) Sulfite	0.94146	Up
18166535	74.595	87.89	61.3	211.995	210.11	213.88	1	to	1.8.1.2	3138	1.50688	Sulfide (to) Sulfite	0.930494	Up
18162878	91.03	96.83	85.23	33.045	32.02	34.07	23	to	2.5.1.47	1644	-1.46191	Sulfide (to) L-Cysteine	0.904409	Down
18162878	91.03	96.83	85.23	33.045	32.02	34.07	1	to	2.5.1.47	1644	-1.46191	Sulfide (to) Acetate	0.904409	Down
18162878	91.03	96.83	85.23	33.045	32.02	34.07	23	to	2.5.1.47	1644	-1.46191	Sulfide (to) L-Cysteine	0.904409	Down
18171203	203.305	207.11	199.5	865.27	1045.41	685.13	1	to	2.5.1.48	2099	2.0895	Sulfide (to) L-Homocysteine	0.956856	Up
18171203	203.305	207.11	199.5	865.27	1045.41	685.13	1	to	2.5.1.48	2099	2.0895	O-Succinyl-L-homoserine (to) 2-Oxobutanoate	0.956856	Up
18171203	203.305	207.11	199.5	865.27	1045.41	685.13	2	to	2.5.1.48	2099	2.0895	O-Succinyl-L-homoserine (to) Succinate	0.956856	Up
18171203	203.305	207.11	199.5	865.27	1045.41	685.13	1	to	2.5.1.48	2099	2.0895	O-Succinyl-L-homoserine (to) L-Homocysteine	0.956856	Up
18171203	203.305	207.11	199.5	865.27	1045.41	685.13	25	to	2.5.1.48	2099	2.0895	O-Succinyl-L-homoserine (to) L-Cystathionine	0.956856	Up
18171203	203.305	207.11	199.5	865.27	1045.41	685.13	1	to	2.5.1.48	2099	2.0895	O-Acetyl-L-homoserine (to) L-Homocysteine	0.956856	Up
18171203	203.305	207.11	199.5	865.27	1045.41	685.13	26	to	2.5.1.48	2099	2.0895	O-Acetyl-L-homoserine (to) L-Cystathionine	0.956856	Up
18167331	124.35	140.83	107.87	57.33	53.56	61.1	1	to	2.5.1.54	1708	-1.11704	D-Erythrose-4-phosphate (to) 7P-2-Dehydro-3-deoxy-D-arabino-heptonate	0.890729	Down
18169944	634.19	598.87	669.51	1840.38	1985.58	1695.17	2	to	2.5.1.58	2322	1.53701	(E-E)-Famesy-PP (to) S-famesyl protein	0.942401	Up
18164869	45.985	46.18	45.79	108.58	101.11	116.05	1	interaction	2.6.1.1	1503	1.23952	Phenyl-pyruvate (interaction) Phenyl-alanine	0.896821	Up
18162305	54.235	40.38	68.09	12.945	13.33	12.56	4	to	1.13.11.27	1224	-2.06683	Phenyl-pyruvate (to) 2-Hydroxy-phenylacetate	0.903356	Down
18164869	45.985	46.18	45.79	108.58	101.11	116.05	3	to	2.6.1.1	1503	1.23952	Phenyl-alanine (to) Phenyl-pyruvate	0.896821	Up
18164869	45.985	46.18	45.79	108.58	101.11	116.05	1	to	2.6.1.1	1503	1.23952	L-erythro-4-Hydroxy-glutamate (to) (R)-4-Hydroxy-2-oxoglutarate	0.896821	Up
18164869	45.985	46.18	45.79	108.58	101.11	116.05	141	to	2.6.1.1	1503	1.23952	L-Cysteine-sulfinate (to) 3-Sulfino-pyruvate	0.896821	Up
18164869	45.985	46.18	45.79	108.58	101.11	116.05	16	interaction	2.6.1.1	1503	1.23952	2-Oxoglutarate (interaction) L-Glutamate	0.896821	Up
18169441	53.355	48.77	57.94	135.545	157.5	113.59	60	to	1.2.4.2	3147	1.34508	2-Oxoglutarate (to) 3-Carboxy-1-hydroxypropyl-ThPP	0.91183	Up
18164869	45.985	46.18	45.79	108.58	101.11	116.05	16	to	2.6.1.1	1503	1.23952	2-Oxoglutarate (to) L-Glutamate	0.896821	Up
18167963	37.24	25.11	49.37	79.38	89.76	69	2	to	2.7.1.35	990	1.09192	Pyridoxine (to) Pyridoxine phosphate	0.868077	Up
18167963	37.24	25.11	49.37	79.38	89.76	69	1	to	2.7.1.35	990	1.09192	Pyridoxamine (to) Pyridoxamin 5-phosphate	0.868077	Up
18165489	31.885	27.67	36.1	133.2	98.57	167.83	2	interaction	1.1.1.65	1624	2.06264	Pyridoxal (interaction) Pyridoxine	0.939134	Up
18167963	37.24	25.11	49.37	79.38	89.76	69	1	to	2.7.1.35	990	1.09192	Pyridoxal (to) Pyridoxal 5-phosphate	0.868077	Up
18171226	52.645	50.41	54.88	26.015	21.07	30.96	1	to	2.7.1.39	1080	-1.01695	Homoserine (to) O-Phospho-L-homoserine	0.824767	Down
18167331	124.35	140.83	107.87	57.33	53.56	61.1	1	to	2.5.1.54	1708	-1.11704	Phosphoenol-pyruvate (to) 7P-2-Dehydro-3-deoxy-D-arabino-heptonate	0.890729	Down
18168077	89.645	91.64	87.65	228.935	269.18	188.69	24	to	2.7.1.40	1629	1.35264	Phosphoenol-pyruvate (to) Pyruvate	0.923405	Up
18168514	48.49	43.47	53.51	99.795	99.08	100.51	1	interaction	2.7.7.7	8380	1.04128	GTP (interaction) RNA	0.872175	Up
18168529	100.35	107.59	93.11	34.86	28.3	41.42	1	interaction	2.7.7.7	3213	-1.5254	GTP (interaction) RNA	0.911941	Down
18168077	89.645	91.64	87.65	228.935	269.18	188.69	1	to	2.7.1.40	1629	1.35264	GTP (to) GDP	0.923405	Up
18168514	48.49	43.47	53.51	99.795	99.08	100.51	2	interaction	2.7.7.7	8380	1.04128	dGTP (interaction) DNA	0.872175	Up
18168529	100.35	107.59	93.11	34.86	28.3	41.42	2	interaction	2.7.7.7	3213	-1.5254	dGTP (interaction) DNA	0.911941	Down
18168077	89.645	91.64	87.65	228.935	269.18	188.69	2	to	2.7.1.40	1629	1.35264	dGDP (to) dGTP	0.923405	Up
18168924	92.84	101.05	84.63	24.685	19.72	29.65	1	to	2.7.1.82	1237	-1.91111	Ethanolamine (to) Phospho-ethanolamine	0.923516	Down
18164395	32.9	36.47	29.33	12.3	12.79	11.81	2	to	2.7.6.2	1008	-1.41943	Thiamine diphosphate (to) Thiamine triphosphate	0.816958	Down
18164395	32.9	36.47	29.33	12.3	12.79	11.81	2	to	2.7.6.2	1008	-1.41943	Thiamine (to) Thiamine diphosphate	0.816958	Down
18168448	46.26	51.4	41.12	109.095	105.13	113.06	1	interaction	2.7.7.4	1725	1.23775	Sulfate (interaction) APS	0.897043	Up
18168448	46.26	51.4	41.12	109.095	105.13	113.06	4	to	2.7.7.4	1725	1.23775	Sulfate (to) Adenylylsulfate	0.897043	Up
18168448	46.26	51.4	41.12	109.095	105.13	113.06	1	to	2.7.7.4	1725	1.23775	Selenate (to) Adenosine 5-phosphoselenate	0.897043	Up
18164730	14.26	15.47	13.05	43.535	56.24	30.83	6	to	2.7.7.53	885	1.6102	Adenylylsulfate (to) AppppA	0.86708	Up
18164782	31.215	25.45	36.98	9.42	6.37	12.47	6	to	2.7.7.53	1011	-1.72844	Adenylylsulfate (to) AppppA	0.834792	Down
18164385	171.125	144.56	197.69	66.555	67.87	65.24	1	to	2.7.7.6	8516	-1.36243	UTP (to) RNA	0.918254	Down
18170241	181.16	172.51	189.81	88.375	83.19	93.56	1	to	2.7.7.6	3200	-1.03555	UTP (to) RNA	0.89156	Down
18164385	171.125	144.56	197.69	66.555	67.87	65.24	1	to	2.7.7.6	8516	-1.36243	CTP (to) RNA	0.918254	Down
18170241	181.16	172.51	189.81	88.375	83.19	93.56	1	to	2.7.7.6	3200	-1.03555	CTP (to) RNA	0.89156	Down
18168514	48.49	43.47	53.51	99.795	99.08	100.51	1	to	2.7.7.7	8380	1.04128	dTTP (to) DNA	0.872175	Up
18168529	100.35	107.59	93.11	34.86	28.3	41.42	1	to	2.7.7.7	3213	-1.5254	dTTP (to) DNA	0.911941	Down
18168514	48.49	43.47	53.51	99.795	99.08	100.51	1	to	2.7.7.7	8380	1.04128	dCTP (to) DNA	0.872175	Up
18168529	100.35	107.59	93.11	34.86	28.3	41.42	1	to	2.7.7.7	3213	-1.5254	dCTP (to) DNA	0.911941	Down
18162278	23.95	26.78	21.12	1.865	1.49	2.24	1	to	2.8.1.7	621	-3.68278	[IscS]-SH (to) [IscS]-SSH	0.851794	Down
18170756	213.04	212.82	213.26	43.765	21.87	65.66	1	to	2.8.1.7	630	-2.28327	[IscS]-SH (to) [IscS]-SSH	0.950543	Down
18164128	26.12	27.64	24.6	6.52	5.49	7.55	1	to	3.1.1.11	1137	-2.00221	Poly(1-4-alpha-D-galacturonide) (to) Poly(1-4-alpha-D-galacturonide)(n)	0.824269	Down
18166927	32.44	26.98	37.9	100.675	120.46	80.89	1	to	3.1.1.11	1176	1.63386	Poly(1-4-alpha-D-galacturonide) (to) Poly(1-4-alpha-D-galacturonide)(n)	0.917036	Up
18167624	30.165	27.61	32.72	108.855	119.34	98.37	1	to	3.1.1.11	1278	1.85146	Poly(1-4-alpha-D-galacturonide) (to) Poly(1-4-alpha-D-galacturonide)(n)	0.927282	Up
18164128	26.12	27.64	24.6	6.52	5.49	7.55	1	to	3.1.1.11	1137	-2.00221	Poly(1-4-alpha-D-galacturonide) (to) Poly(1-4-alpha-D-galacturonide)(n)	0.824269	Down
18166927	32.44	26.98	37.9	100.675	120.46	80.89	1	to	3.1.1.11	1176	1.63386	Poly(1-4-alpha-D-galacturonide) (to) Poly(1-4-alpha-D-galacturonide)(n)	0.917036	Up
18167624	30.165	27.61	32.72	108.855	119.34	98.37	1	to	3.1.1.11	1278	1.85146	Poly(1-4-alpha-D-galacturonide) (to) Poly(1-4-alpha-D-galacturonide)(n)	0.927282	Up
18164128	26.12	27.64	24.6	6.52	5.49	7.55	1	to	3.1.1.11	1137	-2.00221	Pectin (to) Pectate	0.824269	Down
18166927	32.44	26.98	37.9	100.675	120.46	80.89	1	to	3.1.1.11	1176	1.63386	Pectin (to) Pectate	0.917036	Up
18167624	30.165	27.61	32.72	108.855	119.34	98.37	1	to	3.1.1.11	1278	1.85146	Pectin (to) Pectate	0.927282	Up
18162339	17.055	19.07	15.04	0.01	0.01	0.01	1	to	3.1.1.3	1485	-10.736	Triacylglycerol (to) Fatty acid	0.842545	Down
18170441	66.095	56.14	76.05	149.705	150.38	149.03	1	to	3.1.1.3	5432	1.17951	Triacylglycerol (to) Fatty acid	0.902082	Up
18170443	120.225	105.51	134.94	19.9	0.01	39.79	1	to	3.1.1.3	999	-2.5949	Triacylglycerol (to) Fatty acid	0.944284	Down
18168248	70.94	78.31	63.57	33.885	30.19	37.58	1	to	3.1.1.3	3300	-1.06595	Triacylglycerol (to) Fatty acid	0.858496	Down
18162339	17.055	19.07	15.04	0.01	0.01	0.01	2	to	3.1.1.3	1485	-10.736	Triacylglycerol (to) 1-2-Diacyl-sn-glycerol	0.842545	Down
18170441	66.095	56.14	76.05	149.705	150.38	149.03	2	to	3.1.1.3	5432	1.17951	Triacylglycerol (to) 1-2-Diacyl-sn-glycerol	0.902082	Up
18170443	120.225	105.51	134.94	19.9	0.01	39.79	2	to	3.1.1.3	999	-2.5949	Triacylglycerol (to) 1-2-Diacyl-sn-glycerol	0.944284	Down
18168248	70.94	78.31	63.57	33.885	30.19	37.58	2	to	3.1.1.3	3300	-1.06595	Triacylglycerol (to) 1-2-Diacyl-sn-glycerol	0.858496	Down
18168676	44.24	48.72	39.76	20.12	20.9	19.34	2	to	2.3.1.22	1341	-1.13672	Monoacyl-glycerol (to) 1-2-Diacyl-sn-glycerol	0.824214	Down
18164925	120.345	105.94	134.75	329.67	388.9	270.44	1	to	3.1.1.5	1965	1.45385	1-Acyl-sn-glycero-3-phosphoethanolamine (to) sn-Glycero-3-phosphoethanolamine	0.931657	Up
18164925	120.345	105.94	134.75	329.67	388.9	270.44	1	to	3.1.1.5	1965	1.45385	1-Acyl-sn-glycero-3-phosphocholine (to) sn-glycero-3-phosphocholine	0.931657	Up
18162952	408.9	425.66	392.14	879.73	746.17	1013.29	2	interaction	1.1.1.353	1390	1.10531	Versiconol (interaction) Versiconal	0.915264	Up
18162987	16.65	12.59	20.71	0.01	0.01	0.01	24	to	3.1.3.3	1554	-10.7013	Phosphoserine (to) Serine	0.838613	Down
18162990	21.815	30.65	12.98	51.065	45.19	56.94	24	to	3.1.3.3	10002	1.22701	Phosphoserine (to) Serine	0.850964	Up
18162987	16.65	12.59	20.71	0.01	0.01	0.01	1	to	3.1.3.3	1554	-10.7013	3-Phosphoserine (to) L-serine	0.838613	Down
18162990	21.815	30.65	12.98	51.065	45.19	56.94	1	to	3.1.3.3	10002	1.22701	3-Phosphoserine (to) L-serine	0.850964	Up
18162422	34.75	29.56	39.94	9.1	4.45	13.75	1	to	3.1.3.36	3132	-1.93307	1-Phosphatidyl-1D-myo-Inositol-4-5P2 (to) 1-Phosphatidyl-1D-myo-Inositol-4P	0.858883	Down
18168967	177.475	192.04	162.91	77.11	65.09	89.13	1	to	3.1.3.36	8056	-1.20263	1-Phosphatidyl-1D-myo-Inositol-4-5P2 (to) 1-Phosphatidyl-1D-myo-Inositol-4P	0.907898	Down
18171082	42.27	46.53	38.01	13.435	11.41	15.46	1	to	3.1.3.36	2910	-1.65364	1-Phosphatidyl-1D-myo-Inositol-4-5P2 (to) 1-Phosphatidyl-1D-myo-Inositol-4P	0.866748	Down
18169907	36.56	36.72	36.4	106.53	104.74	108.32	1	to	3.1.4.11	3381	1.54292	1-Phosphatidyl-1D-myo-Inositol-4-5P2 (to) 1D-myo-Inositol-1-4-5P3	0.914931	Up
18169907	36.56	36.72	36.4	106.53	104.74	108.32	1	to	3.1.4.11	3381	1.54292	1-Phosphatidyl-1D-myo-Inositol-4-5P2 (to) 1-2-Diacylglycerol	0.914931	Up
18166845	14.105	13.52	14.69	41.655	43.19	40.12	3	to	3.1.4.3	10357	1.56228	Phosphatidyl-glycerol (to) 1-2-Diacyl-sn-glycerol	0.857776	Up
18162339	17.055	19.07	15.04	0.01	0.01	0.01	6	to	3.1.1.3	1485	-10.736	1-2-Diacyl-sn-glycerol (to) Monoacyl-glycerol	0.842545	Down
18170441	66.095	56.14	76.05	149.705	150.38	149.03	6	to	3.1.1.3	5432	1.17951	1-2-Diacyl-sn-glycerol (to) Monoacyl-glycerol	0.902082	Up
18170443	120.225	105.51	134.94	19.9	0.01	39.79	6	to	3.1.1.3	999	-2.5949	1-2-Diacyl-sn-glycerol (to) Monoacyl-glycerol	0.944284	Down
18168248	70.94	78.31	63.57	33.885	30.19	37.58	6	to	3.1.1.3	3300	-1.06595	1-2-Diacyl-sn-glycerol (to) Monoacyl-glycerol	0.858496	Down
18162339	17.055	19.07	15.04	0.01	0.01	0.01	6	to	3.1.1.3	1485	-10.736	1-2-Diacyl-sn-glycerol (to) Fatty acid	0.842545	Down
18170441	66.095	56.14	76.05	149.705	150.38	149.03	6	to	3.1.1.3	5432	1.17951	1-2-Diacyl-sn-glycerol (to) Fatty acid	0.902082	Up
18170443	120.225	105.51	134.94	19.9	0.01	39.79	6	to	3.1.1.3	999	-2.5949	1-2-Diacyl-sn-glycerol (to) Fatty acid	0.944284	Down
18168248	70.94	78.31	63.57	33.885	30.19	37.58	6	to	3.1.1.3	3300	-1.06595	1-2-Diacyl-sn-glycerol (to) Fatty acid	0.858496	Down
18162248	35.31	34.39	36.23	71.565	82.03	61.1	1	to	2.7.1.67	8143	1.01918	Phosphatidyl-1D-myo-Inositol (to) 1-Phosphatidyl-1D-myo-Inositol-4P	0.852847	Up
18164211	68.89	44.68	93.1	188.755	200.04	177.47	1	to	2.7.1.67	417	1.45415	Phosphatidyl-1D-myo-Inositol (to) 1-Phosphatidyl-1D-myo-Inositol-4P	0.925011	Up
18166367	78.145	86.96	69.33	33.7	32.75	34.65	1	to	2.7.1.67	4998	-1.2134	Phosphatidyl-1D-myo-Inositol (to) 1-Phosphatidyl-1D-myo-Inositol-4P	0.878766	Down
18166677	108.75	152.92	64.58	261.89	214.82	308.96	1	to	2.7.1.67	1593	1.26795	Phosphatidyl-1D-myo-Inositol (to) 1-Phosphatidyl-1D-myo-Inositol-4P	0.920137	Up
18168829	67.31	70.37	64.25	32.79	27.26	38.32	1	to	2.7.1.67	5844	-1.03756	Phosphatidyl-1D-myo-Inositol (to) 1-Phosphatidyl-1D-myo-Inositol-4P	0.850631	Down
18166845	14.105	13.52	14.69	41.655	43.19	40.12	1	to	3.1.4.3	10357	1.56228	Phosphatidyl-1D-myo-Inositol (to) 1D-myo-Inositol-1P	0.857776	Up
18166845	14.105	13.52	14.69	41.655	43.19	40.12	3	to	3.1.4.3	10357	1.56228	Phosphatidyl-choline (to) 1-2-Diacyl-sn-glycerol	0.857776	Up
18171604	1595.57	1268.98	1922.15	4798.45	4532.47	5064.43	1	to	3.1.4.4	3803	1.5885	Phosphatidyl-choline (to) 1-2-Diacyl-sn-glycerol-3P	0.945337	Up
18166333	21.73	30.75	12.71	3.745	0.01	7.48	1	to	3.1.6.1	855	-2.53665	Sulfatide (to) Galactosyl-ceramide	0.815574	Down
18170701	38	42.45	33.55	15.89	12.73	19.05	1	to	3.2.1.10	1803	-1.25788	Isomaltose (to) alpha-D-Glucose	0.820392	Down
18166667	10.875	11.47	10.28	166.11	219.25	112.97	2	to	3.2.1.132	1351	3.93305	Chitosan (to) D-Glucosaminide	0.958296	Up
18171573	7.845	6.04	9.65	314.025	440.41	187.64	2	to	3.2.1.132	699	5.32296	Chitosan (to) D-Glucosaminide	0.970038	Up
18162352	41.445	35.45	47.44	134.345	148.09	120.6	1	to	3.2.1.14	2571	1.69667	Chitin (to) N-Acetyl-D-glucosamine	0.928833	Up
18162353	42.54	36.06	49.02	109.005	127.37	90.64	1	to	3.2.1.14	5638	1.3575	Chitin (to) N-Acetyl-D-glucosamine	0.904962	Up
18163439	211.515	164.21	258.82	576.86	498.19	655.53	1	to	3.2.1.14	2611	1.44746	Chitin (to) N-Acetyl-D-glucosamine	0.935866	Up
18165679	2.14	1.77	2.51	21.41	32.42	10.4	1	to	3.2.1.14	2021	3.3226	Chitin (to) N-Acetyl-D-glucosamine	0.829973	Up
18165682	41.245	47.34	35.15	93.185	110.8	75.57	1	to	3.2.1.14	858	1.17588	Chitin (to) N-Acetyl-D-glucosamine	0.885301	Up
18166374	19.4	14.84	23.96	710.08	828.88	591.28	1	to	3.2.1.14	1039	5.19385	Chitin (to) N-Acetyl-D-glucosamine	0.972751	Up
18166601	39.31	36.29	42.33	128.22	132.84	123.6	1	to	3.2.1.14	3017	1.70565	Chitin (to) N-Acetyl-D-glucosamine	0.928223	Up
18167171	18.6	16.76	20.44	55.175	68.62	41.73	1	to	3.2.1.14	1053	1.56871	Chitin (to) N-Acetyl-D-glucosamine	0.884194	Up
18167882	34.4	34.54	34.26	80.525	95.63	65.42	1	to	3.2.1.14	1904	1.22703	Chitin (to) N-Acetyl-D-glucosamine	0.881868	Up
18168549	104.95	81.43	128.47	318.465	448.09	188.84	1	to	3.2.1.14	2694	1.60143	Chitin (to) N-Acetyl-D-glucosamine	0.93858	Up
18168745	152.07	135.48	168.66	480.79	540.94	420.64	1	to	3.2.1.14	1657	1.66067	Chitin (to) N-Acetyl-D-glucosamine	0.943952	Up
18170385	276.91	161.98	391.84	593.565	843.13	344	1	to	3.2.1.14	1207	1.09999	Chitin (to) N-Acetyl-D-glucosamine	0.913214	Up
18171288	1685.27	1185.98	2184.55	580.84	489.15	672.53	1	to	3.2.1.14	3071	-1.53676	Chitin (to) N-Acetyl-D-glucosamine	0.942291	Down
18162352	41.445	35.45	47.44	134.345	148.09	120.6	1	to	3.2.1.14	2571	1.69667	Chitin (to) Chitobiose	0.928833	Up
18162353	42.54	36.06	49.02	109.005	127.37	90.64	1	to	3.2.1.14	5638	1.3575	Chitin (to) Chitobiose	0.904962	Up
18163439	211.515	164.21	258.82	576.86	498.19	655.53	1	to	3.2.1.14	2611	1.44746	Chitin (to) Chitobiose	0.935866	Up
18165679	2.14	1.77	2.51	21.41	32.42	10.4	1	to	3.2.1.14	2021	3.3226	Chitin (to) Chitobiose	0.829973	Up
18165682	41.245	47.34	35.15	93.185	110.8	75.57	1	to	3.2.1.14	858	1.17588	Chitin (to) Chitobiose	0.885301	Up
18166374	19.4	14.84	23.96	710.08	828.88	591.28	1	to	3.2.1.14	1039	5.19385	Chitin (to) Chitobiose	0.972751	Up
18166601	39.31	36.29	42.33	128.22	132.84	123.6	1	to	3.2.1.14	3017	1.70565	Chitin (to) Chitobiose	0.928223	Up
18167171	18.6	16.76	20.44	55.175	68.62	41.73	1	to	3.2.1.14	1053	1.56871	Chitin (to) Chitobiose	0.884194	Up
18167882	34.4	34.54	34.26	80.525	95.63	65.42	1	to	3.2.1.14	1904	1.22703	Chitin (to) Chitobiose	0.881868	Up
18168549	104.95	81.43	128.47	318.465	448.09	188.84	1	to	3.2.1.14	2694	1.60143	Chitin (to) Chitobiose	0.93858	Up
18168745	152.07	135.48	168.66	480.79	540.94	420.64	1	to	3.2.1.14	1657	1.66067	Chitin (to) Chitobiose	0.943952	Up
18170385	276.91	161.98	391.84	593.565	843.13	344	1	to	3.2.1.14	1207	1.09999	Chitin (to) Chitobiose	0.913214	Up
18171288	1685.27	1185.98	2184.55	580.84	489.15	672.53	1	to	3.2.1.14	3071	-1.53676	Chitin (to) Chitobiose	0.942291	Down
18163709	45.11	51.07	39.15	13.545	12.26	14.83	2	to	3.2.1.165	3068	-1.73569	D-Glucosaminide (to) D-Glucosamine	0.877991	Down
18168942	23.16	24.86	21.46	68.11	75.9	60.32	1	to	3.2.1.20	2424	1.55623	Surose (to) alpha-D-Glucose	0.894938	Up
18168942	23.16	24.86	21.46	68.11	75.9	60.32	1	to	3.2.1.20	2424	1.55623	Surose (to) beta-D-Fructose	0.894938	Up
18163180	6.685	9.36	4.01	27.95	21.68	34.22	1	to	3.2.1.21	537	2.06385	Linamarin (to) 2-Hydroxy-2-methyl-propanenitrile	0.837672	Up
18167996	16.835	26.42	7.25	40.01	37.53	42.49	1	to	3.2.1.21	2337	1.2489	Linamarin (to) 2-Hydroxy-2-methyl-propanenitrile	0.825432	Up
18169920	46.4	56.68	36.12	23.035	23.18	22.89	1	to	3.2.1.21	3213	-1.0103	Linamarin (to) 2-Hydroxy-2-methyl-propanenitrile	0.809149	Down
18169971	124.285	95.35	153.22	439.27	669.34	209.2	1	to	3.2.1.21	1241	1.82146	Linamarin (to) 2-Hydroxy-2-methyl-propanenitrile	0.948161	Up
18163180	6.685	9.36	4.01	27.95	21.68	34.22	1	to	3.2.1.21	537	2.06385	Glucoside (to) alpha-D-Glucose	0.837672	Up
18167996	16.835	26.42	7.25	40.01	37.53	42.49	1	to	3.2.1.21	2337	1.2489	Glucoside (to) alpha-D-Glucose	0.825432	Up
18169920	46.4	56.68	36.12	23.035	23.18	22.89	1	to	3.2.1.21	3213	-1.0103	Glucoside (to) alpha-D-Glucose	0.809149	Down
18169971	124.285	95.35	153.22	439.27	669.34	209.2	1	to	3.2.1.21	1241	1.82146	Glucoside (to) alpha-D-Glucose	0.948161	Up
18163180	6.685	9.36	4.01	27.95	21.68	34.22	1	to	3.2.1.21	537	2.06385	Dhurrin (to) (S)-4-Hydroxy-mandelonitrile	0.837672	Up
18167996	16.835	26.42	7.25	40.01	37.53	42.49	1	to	3.2.1.21	2337	1.2489	Dhurrin (to) (S)-4-Hydroxy-mandelonitrile	0.825432	Up
18169920	46.4	56.68	36.12	23.035	23.18	22.89	1	to	3.2.1.21	3213	-1.0103	Dhurrin (to) (S)-4-Hydroxy-mandelonitrile	0.809149	Down
18169971	124.285	95.35	153.22	439.27	669.34	209.2	1	to	3.2.1.21	1241	1.82146	Dhurrin (to) (S)-4-Hydroxy-mandelonitrile	0.948161	Up
18163180	6.685	9.36	4.01	27.95	21.68	34.22	2	to	3.2.1.21	537	2.06385	Prunasin (to) (R)-Mandelonitrile	0.837672	Up
18167996	16.835	26.42	7.25	40.01	37.53	42.49	2	to	3.2.1.21	2337	1.2489	Prunasin (to) (R)-Mandelonitrile	0.825432	Up
18169920	46.4	56.68	36.12	23.035	23.18	22.89	2	to	3.2.1.21	3213	-1.0103	Prunasin (to) (R)-Mandelonitrile	0.809149	Down
18169971	124.285	95.35	153.22	439.27	669.34	209.2	2	to	3.2.1.21	1241	1.82146	Prunasin (to) (R)-Mandelonitrile	0.948161	Up
18163180	6.685	9.36	4.01	27.95	21.68	34.22	2	to	3.2.1.21	537	2.06385	Amygdalin (to) Prunasin	0.837672	Up
18167996	16.835	26.42	7.25	40.01	37.53	42.49	2	to	3.2.1.21	2337	1.2489	Amygdalin (to) Prunasin	0.825432	Up
18169920	46.4	56.68	36.12	23.035	23.18	22.89	2	to	3.2.1.21	3213	-1.0103	Amygdalin (to) Prunasin	0.809149	Down
18169971	124.285	95.35	153.22	439.27	669.34	209.2	2	to	3.2.1.21	1241	1.82146	Amygdalin (to) Prunasin	0.948161	Up
18164782	31.215	25.45	36.98	9.42	6.37	12.47	1	to	3.2.1.22	1011	-1.72844	Digalactosyl-ceramide (to) Galactosyl-ceramide	0.834792	Down
18164782	31.215	25.45	36.98	9.42	6.37	12.47	1	to	3.2.1.22	1011	-1.72844	1-2-Diacyl-3-(Galalpha1-6Galbeta1)-sn-glycerol (to) 1-2-Diacyl-3-beta-D-galactosyl-sn-glycerol	0.834792	Down
18167568	27.7	28.76	26.64	69.56	65.64	73.48	1	to	3.2.1.28	3101	1.32837	Trehalose (to) D-Glucose	0.882754	Up
18170701	38	42.45	33.55	15.89	12.73	19.05	1	to	3.2.1.10	1803	-1.25788	Dextrin (to) alpha-D-Glucose	0.820392	Down
18170816	54.335	59.41	49.26	24.455	22.89	26.02	1	to	3.2.1.3	5586	-1.15175	Dextrin (to) alpha-D-Glucose	0.848139	Down
18171300	16.345	6.35	26.34	36.99	58.95	15.03	1	to	3.2.1.33	3351	1.17829	Glycogen (to) alpha-D-Glucose	0.805826	Up
18170816	54.335	59.41	49.26	24.455	22.89	26.02	1	to	3.2.1.3	5586	-1.15175	Starch (to) alpha-D-Glucose	0.848139	Down
18171300	16.345	6.35	26.34	36.99	58.95	15.03	1	to	3.2.1.33	3351	1.17829	Amylose (to) Starch	0.805826	Up
18171300	16.345	6.35	26.34	36.99	58.95	15.03	1	to	3.2.1.33	3351	1.17829	Amylose (to) alpha-D-Glucose	0.805826	Up
18168043	115.43	58.26	172.6	519.965	827.26	212.67	1	to	3.2.1.39	978	2.1714	1-3-beta-Glucan (to) D-Glucose	0.955915	Up
18162804	65.94	57.21	74.67	183.425	235.13	131.72	1	to	3.2.1.58	1567	1.47596	1-3-beta-Glucan (to) alpha-D-Glucose	0.925953	Up
18163708	10.12	9.31	10.93	96.875	126.42	67.33	1	to	3.2.1.58	2262	3.25892	1-3-beta-Glucan (to) alpha-D-Glucose	0.94362	Up
18164783	1.35	2.69	0.01	34.87	43.41	26.33	1	to	3.2.1.58	2328	4.69096	1-3-beta-Glucan (to) alpha-D-Glucose	0.901529	Up
18171012	2.275	3	1.55	21.805	22.08	21.53	1	to	3.2.1.58	702	3.26072	1-3-beta-Glucan (to) alpha-D-Glucose	0.831746	Up
18163180	6.685	9.36	4.01	27.95	21.68	34.22	1.5	to	3.2.1.21	537	2.06385	1-4-beta-D-Glucan (to) beta-D-Glucose	0.837672	Up
18167996	16.835	26.42	7.25	40.01	37.53	42.49	1.5	to	3.2.1.21	2337	1.2489	1-4-beta-D-Glucan (to) beta-D-Glucose	0.825432	Up
18169920	46.4	56.68	36.12	23.035	23.18	22.89	1.5	to	3.2.1.21	3213	-1.0103	1-4-beta-D-Glucan (to) beta-D-Glucose	0.809149	Down
18169971	124.285	95.35	153.22	439.27	669.34	209.2	1.5	to	3.2.1.21	1241	1.82146	1-4-beta-D-Glucan (to) beta-D-Glucose	0.948161	Up
18163180	6.685	9.36	4.01	27.95	21.68	34.22	1.5	to	3.2.1.21	537	2.06385	Cellobiose (to) beta-D-Glucose	0.837672	Up
18167996	16.835	26.42	7.25	40.01	37.53	42.49	1.5	to	3.2.1.21	2337	1.2489	Cellobiose (to) beta-D-Glucose	0.825432	Up
18169920	46.4	56.68	36.12	23.035	23.18	22.89	1.5	to	3.2.1.21	3213	-1.0103	Cellobiose (to) beta-D-Glucose	0.809149	Down
18169971	124.285	95.35	153.22	439.27	669.34	209.2	1.5	to	3.2.1.21	1241	1.82146	Cellobiose (to) beta-D-Glucose	0.948161	Up
18163761	39.04	43.56	34.52	16.05	15.65	16.45	1.5	to	3.2.1.91	1179	-1.28238	Cellulose (to) 1-4-beta-D-Glucan	0.826097	Down
18163761	39.04	43.56	34.52	16.05	15.65	16.45	1.5	to	3.2.1.91	1179	-1.28238	Cellulose (to) Cellobiose	0.826097	Down
18168942	23.16	24.86	21.46	68.11	75.9	60.32	1	to	3.2.1.93	2424	1.55623	Trehalose-6P (to) D-Glucose-6P	0.894938	Up
18171684	94.095	104.7	83.49	36.04	41.11	30.97	1	to	3.2.2.3	3169	-1.38452	Uridine (to) Uracil	0.900532	Down
18171684	94.095	104.7	83.49	36.04	41.11	30.97	1	to	3.2.2.3	3169	-1.38452	N-Ribosylnicotinamide (to) Nicotinamide	0.900532	Down
18171684	94.095	104.7	83.49	36.04	41.11	30.97	1	to	3.2.2.3	3169	-1.38452	Nicotinate D-ribonucleoside (to) Nicotinate	0.900532	Down
18162237	28.205	28.58	27.83	65.755	58.41	73.1	1	to	2.3.2.2	1692	1.22115	Glutathione(GSH) (to) L-gamma-Glutamyl-L-amino-acid	0.869905	Up
18171585	31.14	34.94	27.34	10.53	9.15	11.91	1	to	2.3.2.2	3962	-1.56426	Glutathione(GSH) (to) L-gamma-Glutamyl-L-amino-acid	0.821167	Down
18163136	28.98	34.55	23.41	6.19	6.05	6.33	2	to	2.5.1.18	2488	-2.22705	Glutathione(GSH) (to) R-S-Glutathione	0.848471	Down
18164576	45.08	47.29	42.87	138.9	129.35	148.45	2	to	2.5.1.18	2974	1.62349	Glutathione(GSH) (to) R-S-Glutathione	0.926728	Up
18162237	28.205	28.58	27.83	65.755	58.41	73.1	15	to	3.4.19.13	1692	1.22115	Glutathione(GSH) (to) L-Glutamate	0.869905	Up
18171585	31.14	34.94	27.34	10.53	9.15	11.91	15	to	3.4.19.13	3962	-1.56426	Glutathione(GSH) (to) L-Glutamate	0.821167	Down
18162237	28.205	28.58	27.83	65.755	58.41	73.1	1	to	3.4.19.13	1692	1.22115	Glutathione(GSH) (to) L-Cysteinyl-glycine	0.869905	Up
18171585	31.14	34.94	27.34	10.53	9.15	11.91	1	to	3.4.19.13	3962	-1.56426	Glutathione(GSH) (to) L-Cysteinyl-glycine	0.821167	Down
18164945	20.825	17.89	23.76	46.715	44.66	48.77	31	to	3.5.1.1	1416	1.16557	L-Asparagine (to) L-Aspartate	0.833795	Up
18166644	15.82	17.99	13.65	55.94	68.98	42.9	4	to	3.5.1.25	1422	1.82213	N-Acetyl-D-glucosamine-6P (to) D-Glucosamine-6P	0.896267	Up
18163889	41.23	54.56	27.9	5.38	0.01	10.75	2	to	3.5.1.4	1470	-2.93802	Indole-3-acetamide (to) Indoleacetate	0.90103	Down
18166816	30.13	31.02	29.24	64.06	45.8	82.32	2	to	3.5.1.4	852	1.08822	Indole-3-acetamide (to) Indoleacetate	0.854674	Up
18168781	102.42	116.23	88.61	315.285	355.79	274.78	2	to	3.5.1.4	1770	1.62216	Indole-3-acetamide (to) Indoleacetate	0.939134	Up
18169116	14.255	10.41	18.1	103.255	54.47	152.04	2	to	3.5.1.4	903	2.85667	Indole-3-acetamide (to) Indoleacetate	0.942789	Up
18163889	41.23	54.56	27.9	5.38	0.01	10.75	1	to	3.5.1.4	1470	-2.93802	4-Guanidino-butanamide (to) 4-Guanidino-butanoate	0.90103	Down
18166816	30.13	31.02	29.24	64.06	45.8	82.32	1	to	3.5.1.4	852	1.08822	4-Guanidino-butanamide (to) 4-Guanidino-butanoate	0.854674	Up
18168781	102.42	116.23	88.61	315.285	355.79	274.78	1	to	3.5.1.4	1770	1.62216	4-Guanidino-butanamide (to) 4-Guanidino-butanoate	0.939134	Up
18169116	14.255	10.41	18.1	103.255	54.47	152.04	1	to	3.5.1.4	903	2.85667	4-Guanidino-butanamide (to) 4-Guanidino-butanoate	0.942789	Up
18163889	41.23	54.56	27.9	5.38	0.01	10.75	1	to	3.5.1.4	1470	-2.93802	2-Phenyl-acetamide (to) Phenyl-acetate	0.90103	Down
18166816	30.13	31.02	29.24	64.06	45.8	82.32	1	to	3.5.1.4	852	1.08822	2-Phenyl-acetamide (to) Phenyl-acetate	0.854674	Up
18168781	102.42	116.23	88.61	315.285	355.79	274.78	1	to	3.5.1.4	1770	1.62216	2-Phenyl-acetamide (to) Phenyl-acetate	0.939134	Up
18169116	14.255	10.41	18.1	103.255	54.47	152.04	1	to	3.5.1.4	903	2.85667	2-Phenyl-acetamide (to) Phenyl-acetate	0.942789	Up
18163011	7.7	8.14	7.26	49.4	37.56	61.24	1	to	3.5.3.11	1269	2.68158	Agmatine (to) Putrescine	0.909061	Up
18170596	6.215	7.35	5.08	24.815	9.76	39.87	1	to	3.5.3.12	1017	1.99739	Agmatine (to) N-Carbamoyl-putrescine	0.815906	Up
18171490	19.825	18.17	21.48	48.885	59.09	38.68	1	to	3.5.3.12	2411	1.30207	Agmatine (to) N-Carbamoyl-putrescine	0.854121	Up
18169809	113.81	101.62	126	263.79	261.69	265.89	1	to	3.5.4.4	804	1.21276	Adenosine (to) Inosine	0.915873	Up
18169886	7.345	6.17	8.52	47.475	61.46	33.49	3	to	3.5.5.1	1773	2.69233	Nitrile (to) NH3	0.906347	Up
18169886	7.345	6.17	8.52	47.475	61.46	33.49	2	to	3.5.5.1	1773	2.69233	Indole-3-acetonitrile (to) Indoleacetate	0.906347	Up
18171295	9.12	7.28	10.96	34.9	34.96	34.84	6	interaction	5.3.1.9	1662	1.93612	beta-D-Fructose-6P (interaction) beta-D-Glucose-6P	0.85977	Up
18168580	78.33	92.31	64.35	35.94	35.91	35.97	1	to	2.3.1.4	3858	-1.12397	D-Glucosamine-6P (to) N-Acetyl-D-glucosamine-6P	0.870459	Down
18166646	69.45	66.46	72.44	140.535	166.59	114.48	6	to	3.5.99.6	1077	1.01688	D-Glucosamine-6P (to) beta-D-Fructose-6P	0.883252	Up
18166304	31.56	32.83	30.29	84.56	87.41	81.71	3	to	3.6.1.29	2587	1.42188	ApppA (to) ADP	0.899147	Up
18166305	23.23	17.61	28.85	1.515	0.01	3.02	3	to	3.6.1.29	591	-3.9386	ApppA (to) ADP	0.849801	Down
18165963	6.05	4.56	7.54	25.36	25.43	25.29	6	interaction	2.7.4.3	519	2.06755	ADP (interaction) AMP	0.822995	Up
18164730	14.26	15.47	13.05	43.535	56.24	30.83	3	to	2.7.7.53	885	1.6102	ADP (to) AppppA	0.86708	Up
18164782	31.215	25.45	36.98	9.42	6.37	12.47	3	to	2.7.7.53	1011	-1.72844	ADP (to) AppppA	0.834792	Down
18165437	97.41	103.58	91.24	43.815	37	50.63	6	to	3.6.1.41	1308	-1.15265	AppppA (to) ADP	0.884803	Down
18164702	26.625	25.24	28.01	79.28	73.89	84.67	34	interaction	1.1.1.1	1907	1.57418	Acetaldehyde (interaction) Ethanol	0.904409	Up
18169388	61.915	60.97	62.86	27.43	25.31	29.55	34	interaction	1.1.1.1	1128	-1.17453	Acetaldehyde (interaction) Ethanol	0.861043	Down
18170950	32.39	40.89	23.89	4.205	3.88	4.53	34	interaction	1.1.1.2	1080	-2.94537	Acetaldehyde (interaction) Ethanol	0.879154	Down
18163263	139.405	107.33	171.48	302.33	393.93	210.73	66	to	4.1.1.1	2267	1.11684	2-Hydroxy-ethyl-ThPP (to) Acetaldehyde	0.910168	Up
18169306	20.665	16.69	24.64	51.29	45.77	56.81	11	interaction	2.6.1.19	1485	1.31149	4-aminobutanoate (interaction) Succinate semialdehyde	0.859548	Up
18169306	20.665	16.69	24.64	51.29	45.77	56.81	38	interaction	2.6.1.19	1485	1.31149	beta-Alanine (interaction) Malonate semialdehyde	0.859548	Up
18169916	231.57	177.76	285.38	601.355	644.74	557.97	1	to	4.1.1.17	1954	1.37677	L-Ornithine (to) Putrescine	0.932322	Up
18167275	36.965	36.65	37.28	79.285	99.56	59.01	1	interaction	2.4.2.10	1104	1.10089	Orotidine-5P (interaction) PRPP	0.869074	Up
18167275	36.965	36.65	37.28	79.285	99.56	59.01	1	interaction	2.4.2.10	1104	1.10089	Orotidine-5P (interaction) Orotate	0.869074	Up
18167275	36.965	36.65	37.28	79.285	99.56	59.01	1	to	4.1.1.23	1104	1.10089	Orotidine-5P (to) UMP	0.869074	Up
18166935	66.52	60.62	72.42	145.31	148.72	141.9	1	to	4.1.1.50	1521	1.12727	S-Adenosyl-L-metionine (to) S-Adenosyl-metioninamine	0.896378	Up
18166845	14.105	13.52	14.69	41.655	43.19	40.12	6	to	3.1.4.3	10357	1.56228	Phosphatidyl-ethanolamine (to) 1-2-Diacyl-sn-glycerol	0.857776	Up
18171604	1595.57	1268.98	1922.15	4798.45	4532.47	5064.43	2	to	3.1.4.4	3803	1.5885	Phosphatidyl-ethanolamine (to) 1-2-Diacyl-sn-glycerol-3P	0.945337	Up
18164128	26.12	27.64	24.6	6.52	5.49	7.55	5	to	4.1.1.65	1137	-2.00221	Phosphatidyl-L-serine (to) Phosphatidyl-ethanolamine	0.824269	Down
18166927	32.44	26.98	37.9	100.675	120.46	80.89	5	to	4.1.1.65	1176	1.63386	Phosphatidyl-L-serine (to) Phosphatidyl-ethanolamine	0.917036	Up
18167624	30.165	27.61	32.72	108.855	119.34	98.37	5	to	4.1.1.65	1278	1.85146	Phosphatidyl-L-serine (to) Phosphatidyl-ethanolamine	0.927282	Up
18168078	11.185	9.16	13.21	50.515	53.13	47.9	5	to	4.1.1.65	1368	2.17515	Phosphatidyl-L-serine (to) Phosphatidyl-ethanolamine	0.901307	Up
18169944	634.19	598.87	669.51	1840.38	1985.58	1695.17	5	to	4.1.1.65	2322	1.53701	Phosphatidyl-L-serine (to) Phosphatidyl-ethanolamine	0.942401	Up
18167752	31.015	29.84	32.19	129.96	124.36	135.56	3	interaction	4.1.3.30	1101	2.06703	Succinate (interaction) Methylisocitrate	0.938802	Up
18163116	54.495	60.13	48.86	23.425	22.2	24.65	8	interaction	4.3.2.3	2745	-1.21807	Glyoxylate (interaction) Ureido-glycolate	0.855671	Down
18162848	156.78	188.68	124.88	379.235	429.91	328.56	15	interaction	1.1.1.41	1140	1.27435	Isocitrate (interaction) 2-Oxoglutarate	0.922962	Up
18167680	273.07	289.43	256.71	119.895	127.87	111.92	2	to	4.1.3.1	3986	-1.1875	Isocitrate (to) Succinate	0.915097	Down
18167680	273.07	289.43	256.71	119.895	127.87	111.92	3	to	4.1.3.1	3986	-1.1875	Isocitrate (to) Glyoxylate	0.915097	Down
18170862	50.22	58.68	41.76	24.02	23	25.04	1	to	4.1.3.27	1602	-1.06403	Chorismate (to) Anthranilate	0.82665	Down
18170339	126.155	116.99	135.32	369.555	366.93	372.18	9	interaction	4.2.1.18	4668	1.55059	(S)-3-Hydroxy-3-methylglutaryl-CoA (interaction) 3-Methyl-glutaconyl-CoA	0.936863	Up
18163745	119.47	93.29	145.65	256.475	260.98	251.97	4.5	to	4.1.3.4	1391	1.10217	(S)-3-Hydroxy-3-methylglutaryl-CoA (to) Acetoacetate	0.906513	Up
18170464	15.095	14.32	15.87	46.62	42.19	51.05	5	to	4.2.1.104	1108	1.62688	Cyanate (to) Carbamate	0.874723	Up
18169005	70.205	46.11	94.3	6.47	5.31	7.63	1	to	4.2.1.17	888	-3.43974	trans-2-Methyl-but-2-enoyl-CoA (to) (S)-3-Hydroxy-2-methylbutyryl-CoA	0.933595	Down
18171279	57.82	63.55	52.09	118.535	85.51	151.56	1	to	4.2.1.17	1156	1.03567	trans-2-Methyl-but-2-enoyl-CoA (to) (S)-3-Hydroxy-2-methylbutyryl-CoA	0.878932	Up
18169005	70.205	46.11	94.3	6.47	5.31	7.63	1	to	4.2.1.17	888	-3.43974	Methacrylyl-CoA (to) (S)-3-Hydroxy-isobutyryl-CoA	0.933595	Down
18171279	57.82	63.55	52.09	118.535	85.51	151.56	1	to	4.2.1.17	1156	1.03567	Methacrylyl-CoA (to) (S)-3-Hydroxy-isobutyryl-CoA	0.878932	Up
18169005	70.205	46.11	94.3	6.47	5.31	7.63	1	to	4.2.1.17	888	-3.43974	3-Hydroxyacyl-CoA (to) 2-3-Didehydroacyl-CoA	0.933595	Down
18171279	57.82	63.55	52.09	118.535	85.51	151.56	1	to	4.2.1.17	1156	1.03567	3-Hydroxyacyl-CoA (to) 2-3-Didehydroacyl-CoA	0.878932	Up
18164752	33.255	36.44	30.07	111.47	87.32	135.62	20	interaction	4.2.1.20	2009	1.74501	L-Tryptophane (interaction) (3-Indoyl)-glycerolphosphate	0.925233	Up
18165549	0.01	0.01	0.01	32.625	29.68	35.57	20	interaction	4.2.1.20	1017	11.6718	L-Tryptophane (interaction) (3-Indoyl)-glycerolphosphate	0.927614	Up
18164752	33.255	36.44	30.07	111.47	87.32	135.62	2	to	4.2.1.20	2009	1.74501	Indole (to) L-Tryptophane	0.925233	Up
18165549	0.01	0.01	0.01	32.625	29.68	35.57	2	to	4.2.1.20	1017	11.6718	Indole (to) L-Tryptophane	0.927614	Up
18164752	33.255	36.44	30.07	111.47	87.32	135.62	36	to	4.2.1.20	2009	1.74501	Serine (to) L-Tryptophane	0.925233	Up
18165549	0.01	0.01	0.01	32.625	29.68	35.57	36	to	4.2.1.20	1017	11.6718	Serine (to) L-Tryptophane	0.927614	Up
18170106	416.26	353.42	479.1	193.51	178.59	208.43	40	to	4.2.1.22	1557	-1.10508	Serine (to) L-Cysteine	0.911387	Down
18170106	416.26	353.42	479.1	193.51	178.59	208.43	17	to	4.2.1.22	1557	-1.10508	Serine (to) Cystathionine	0.911387	Down
18163216	25.56	30.95	20.17	54.8	58.13	51.47	1	to	2.3.1.50	1575	1.10029	L-Serine (to) 3-Dehydro-sphinganine	0.843044	Up
18171430	39.985	27.8	52.17	113.44	120.78	106.1	1	to	2.3.1.50	2043	1.5044	L-Serine (to) 3-Dehydro-sphinganine	0.915153	Up
18170106	416.26	353.42	479.1	193.51	178.59	208.43	20	to	4.2.1.22	1557	-1.10508	L-Serine (to) L-Cysteine	0.911387	Down
18170106	416.26	353.42	479.1	193.51	178.59	208.43	2	to	4.2.1.22	1557	-1.10508	L-Serine (to) L-Cystathionine	0.911387	Down
18166469	217.69	177.98	257.4	568.825	724.01	413.64	5	to	4.3.1.17	951	1.38571	L-Serine (to) 2-Aminoacrylate	0.932709	Up
18166469	217.69	177.98	257.4	568.825	724.01	413.64	1	to	4.3.1.19	951	1.38571	Threonine (to) 2-Oxobutanoate	0.932709	Up
18169021	170.135	183.15	157.12	524.555	454.13	594.98	1	to	4.4.1.1	2107	1.62441	L-Cystine (to) Thiocysteine	0.943121	Up
18169021	170.135	183.15	157.12	524.555	454.13	594.98	72	to	4.4.1.1	2107	1.62441	L-Cystathionine (to) L-Cysteine	0.943121	Up
18169021	170.135	183.15	157.12	524.555	454.13	594.98	3	to	4.4.1.1	2107	1.62441	L-Cystathionine (to) 2-Oxobutanoate	0.943121	Up
18169021	170.135	183.15	157.12	524.555	454.13	594.98	23	to	4.4.1.1	2107	1.62441	Cystathionine (to) L-Cysteine	0.943121	Up
18170464	15.095	14.32	15.87	46.62	42.19	51.05	5	to	4.2.1.104	1108	1.62688	HCO3- (to) Carbamate	0.874723	Up
18164631	48.545	61.22	35.87	14.715	13.99	15.44	1	interaction	5.4.2.12	7029	-1.72204	Glycerate-3P (interaction) Glycerate-2P	0.88292	Down
18168494	21.66	20.09	23.23	44.625	51.27	37.98	1	interaction	5.4.2.12	1427	1.04282	Glycerate-3P (interaction) Glycerate-2P	0.809315	Up
18171194	144.6	156.4	132.8	63.995	54.17	73.82	1	interaction	5.4.2.12	1674	-1.17604	Glycerate-3P (interaction) Glycerate-2P	0.900698	Down
18163761	39.04	43.56	34.52	16.05	15.65	16.45	2	to	1.1.1.95	1179	-1.28238	Glycerate-3P (to) 3-Phosphono-oxypyruvate	0.826097	Down
18164631	48.545	61.22	35.87	14.715	13.99	15.44	2	to	5.4.2.12	7029	-1.72204	Glycerate-2P (to) Glycerate-3P	0.88292	Down
18168494	21.66	20.09	23.23	44.625	51.27	37.98	2	to	5.4.2.12	1427	1.04282	Glycerate-2P (to) Glycerate-3P	0.809315	Up
18171194	144.6	156.4	132.8	63.995	54.17	73.82	2	to	5.4.2.12	1674	-1.17604	Glycerate-2P (to) Glycerate-3P	0.900698	Down
18163761	39.04	43.56	34.52	16.05	15.65	16.45	2	interaction	1.1.1.95	1179	-1.28238	3P-D-Glycerate (interaction) 3P-D-Hydroxy-puruvate	0.826097	Down
18164631	48.545	61.22	35.87	14.715	13.99	15.44	2	to	5.4.2.12	7029	-1.72204	2-Phospho-D-glycerate (to) 3P-D-Glycerate	0.88292	Down
18168494	21.66	20.09	23.23	44.625	51.27	37.98	2	to	5.4.2.12	1427	1.04282	2-Phospho-D-glycerate (to) 3P-D-Glycerate	0.809315	Up
18171194	144.6	156.4	132.8	63.995	54.17	73.82	2	to	5.4.2.12	1674	-1.17604	2-Phospho-D-glycerate (to) 3P-D-Glycerate	0.900698	Down
18166931	124.51	130.22	118.8	56.13	41.87	70.39	1	to	1.5.1.7	2726	-1.14942	L-Lysine (to) Saccharopine	0.893609	Down
18165297	659.81	649.31	670.31	275.73	275.57	275.89	1	to	5.4.3.2	2730	-1.25879	L-Lysine (to) L-beta-Lysine	0.925731	Down
18170749	26.175	25.14	27.21	5.25	3.16	7.34	1	to	5.4.3.2	1653	-2.3178	L-Lysine (to) L-beta-Lysine	0.837616	Down
18170222	56.17	61.02	51.32	20.91	24.86	16.96	1	to	6.2.1.12	1656	-1.42561	trans-4-Hydroxy-cinnamate (to) 4-Coumaroyl-CoA	0.876717	Down
18170222	56.17	61.02	51.32	20.91	24.86	16.96	1	to	6.2.1.12	1656	-1.42561	4-Coumarate (to) 4-Coumaroyl-CoA	0.876717	Down
18168715	14.935	23.84	6.03	55.7	59.12	52.28	1	to	6.2.1.3	2469	1.89898	Hexadecanoic acid (to) Hexadecanoyl-CoA	0.898926	Up
18163415	1.57	3.13	0.01	62.11	59.14	65.08	9	interaction	1.4.1.4	1527	5.30599	L-Glutamate (interaction) NH3	0.938746	Up
18171447	22.995	27.04	18.95	95.61	105.97	85.25	9	interaction	1.4.1.2	4130	2.05584	L-Glutamate (interaction) NH3	0.929829	Up
18171447	22.995	27.04	18.95	95.61	105.97	85.25	56	to	1.4.1.2	4130	2.05584	L-Glutamate (to) 2-Oxoglutarate	0.929829	Up
18164653	28.78	26.68	30.88	74.875	77.42	72.33	10	to	2.7.2.11	2320	1.37942	L-Glutamate (to) L-Glutamyl-P	0.889289	Up
18170744	23.72	26.14	21.3	51.98	69.35	34.61	20	to	4.1.1.15	7548	1.13185	L-Glutamate (to) 4-aminobutanoate	0.841659	Up
18170745	18.965	16.05	21.88	62.68	64.52	60.84	20	to	4.1.1.15	1578	1.72467	L-Glutamate (to) 4-aminobutanoate	0.899202	Up
18167715	33.77	33.57	33.97	13.93	9.29	18.57	19	to	6.3.1.2	2544	-1.27755	L-Glutamate (to) L-Glutamine	0.805439	Down
18162574	30.47	26.79	34.15	93.49	91.16	95.82	10	to	6.3.2.2	3917	1.61742	L-Glutamate (to) L-gamma-Glutamylcysteine	0.914433	Up
18162595	48.47	44.04	52.9	111.615	95.51	127.72	10	to	6.3.2.2	1251	1.20337	L-Glutamate (to) L-gamma-Glutamylcysteine	0.89455	Up
18171582	34.805	42.02	27.59	103.76	108.18	99.34	1	interaction	2.6.1.42	1227	1.57588	L-2-Amino-butanoate (interaction) 2-Oxobutanoate	0.915817	Up
18162574	30.47	26.79	34.15	93.49	91.16	95.82	1	to	6.3.2.2	3917	1.61742	L-2-Amino-butanoate (to) L-gamma-Glutamyl-Amino-butanoate	0.914433	Up
18162595	48.47	44.04	52.9	111.615	95.51	127.72	1	to	6.3.2.2	1251	1.20337	L-2-Amino-butanoate (to) L-gamma-Glutamyl-Amino-butanoate	0.89455	Up
18171582	34.805	42.02	27.59	103.76	108.18	99.34	2	interaction	2.6.1.42	1227	1.57588	L-Valine (interaction) 3-Methyl-2-oxobutanoate	0.915817	Up
18164801	69.855	75.93	63.78	32.37	25.99	38.75	1	to	6.3.2.26	5466	-1.10971	L-Valine (to) delta-(L-2-Aminoadipyl)-L-cysteinyl-D-valine	0.862539	Down
18170776	307.575	173.96	441.19	1348.86	1557.76	1139.96	1	to	6.3.2.26	4074	2.13273	L-Valine (to) delta-(L-2-Aminoadipyl)-L-cysteinyl-D-valine	0.958019	Up
18164801	69.855	75.93	63.78	32.37	25.99	38.75	1	to	6.3.2.26	5466	-1.10971	L-2-Amino-adipate (to) delta-(L-2-Aminoadipyl)-L-cysteinyl-D-valine	0.862539	Down
18170776	307.575	173.96	441.19	1348.86	1557.76	1139.96	1	to	6.3.2.26	4074	2.13273	L-2-Amino-adipate (to) delta-(L-2-Aminoadipyl)-L-cysteinyl-D-valine	0.958019	Up
18165623	8.69	7.2	10.18	26.855	20.57	33.14	1	to	6.3.2.5	1143	1.62776	(R)-4`-Phospho-pantothenate (to) (R)-4`-Phospho-pantothenate-L-cysteine	0.804829	Up
18164869	45.985	46.18	45.79	108.58	101.11	116.05	30	interaction	2.6.1.1	1503	1.23952	L-Aspartate (interaction) L-Glutamate	0.896821	Up
18164869	45.985	46.18	45.79	108.58	101.11	116.05	4	interaction	2.6.1.1	1503	1.23952	L-Aspartate (interaction) Oxaloacetate	0.896821	Up
18162740	68.23	42.19	94.27	283.295	259.38	307.21	2	to	2.1.3.2	1614	2.05383	L-Aspartate (to) N-Carbamoyl-L-aspartate	0.949823	Up
18171202	75.425	75.13	75.72	291.95	315.04	268.86	2	to	2.7.2.4	7910	1.95261	L-Aspartate (to) L-4-Aspartyl-phosphate	0.946887	Up
18170744	23.72	26.14	21.3	51.98	69.35	34.61	20	to	4.1.1.15	7548	1.13185	L-Aspartate (to) beta-Alanine	0.841659	Up
18170745	18.965	16.05	21.88	62.68	64.52	60.84	20	to	4.1.1.15	1578	1.72467	L-Aspartate (to) beta-Alanine	0.899202	Up
18162309	79.485	54.8	104.17	20.935	21.25	20.62	2	to	6.3.4.4	3730	-1.92477	L-Aspartate (to) Adenylo-succinate	0.917811	Down
18162911	27.79	28.68	26.9	70.36	82.29	58.43	2	to	6.3.4.4	3637	1.34019	L-Aspartate (to) Adenylo-succinate	0.884027	Up
18166943	67.285	79.04	55.53	280.475	252.96	307.99	2	to	6.3.4.4	1605	2.05952	L-Aspartate (to) Adenylo-succinate	0.949878	Up
18168114	59.185	69.62	48.75	28.02	26.51	29.53	2	to	6.3.4.4	6176	-1.07877	L-Aspartate (to) Adenylo-succinate	0.846588	Down
18168781	102.42	116.23	88.61	315.285	355.79	274.78	2	to	6.3.4.4	1770	1.62216	L-Aspartate (to) Adenylo-succinate	0.939134	Up
18170687	33.565	37.27	29.86	13.345	12.71	13.98	2	to	6.3.4.4	8726	-1.33066	L-Aspartate (to) Adenylo-succinate	0.810479	Down
18162309	79.485	54.8	104.17	20.935	21.25	20.62	1	to	6.3.4.4	3730	-1.92477	IMP (to) Adenylo-succinate	0.917811	Down
18162911	27.79	28.68	26.9	70.36	82.29	58.43	1	to	6.3.4.4	3637	1.34019	IMP (to) Adenylo-succinate	0.884027	Up
18166943	67.285	79.04	55.53	280.475	252.96	307.99	1	to	6.3.4.4	1605	2.05952	IMP (to) Adenylo-succinate	0.949878	Up
18168114	59.185	69.62	48.75	28.02	26.51	29.53	1	to	6.3.4.4	6176	-1.07877	IMP (to) Adenylo-succinate	0.846588	Down
18168781	102.42	116.23	88.61	315.285	355.79	274.78	1	to	6.3.4.4	1770	1.62216	IMP (to) Adenylo-succinate	0.939134	Up
18170687	33.565	37.27	29.86	13.345	12.71	13.98	1	to	6.3.4.4	8726	-1.33066	IMP (to) Adenylo-succinate	0.810479	Down
18170311	142.7	183.75	101.65	27.37	33.76	20.98	1	to	6.3.5.2	771	-2.38232	GMP (to) XMP	0.945503	Down
18162090	34.48	30.5	38.46	79.355	88.02	70.69	1	to	6.3.5.3	1929	1.20256	FGAR (to) FGAM	0.8786	Up
18165270	48.755	44.38	53.13	175.585	203.04	148.13	1	to	6.3.5.3	1617	1.84855	FGAR (to) FGAM	0.939632	Up
18168174	29.645	32.57	26.72	109.58	116.21	102.95	1	to	6.3.5.3	1737	1.88612	FGAR (to) FGAM	0.928223	Up
18162339	17.055	19.07	15.04	0.01	0.01	0.01	19	to	6.3.5.5	1485	-10.736	L-Glutamine (to) Carbamoyl-phosphate	0.842545	Down
18162740	68.23	42.19	94.27	283.295	259.38	307.21	19	to	6.3.5.5	1614	2.05383	L-Glutamine (to) Carbamoyl-phosphate	0.949823	Up
18165775	42.15	36.35	47.95	154.625	184.8	124.45	8	to	2.3.1.199	3453	1.87517	Malonyl-CoA (to) Long-chain-3-oxoacyl-CoA	0.937472	Up
18167878	86.98	66.82	107.14	188.87	204.47	173.27	8	to	2.3.1.199	2571	1.11864	Malonyl-CoA (to) Long-chain-3-oxoacyl-CoA	0.902525	Up
18167878	86.98	66.82	107.14	188.87	204.47	173.27	8	to	2.3.1.199	2571	1.11864	Malonyl-CoA (to) Long-chain-3-oxoacyl-CoA	0.902525	Up
NA	NA	NA	NA	NA	NA	NA	1	to	CGS	NA	0	Selenocysteine (to) Seleno-cystathionine	NA	NA
NA	NA	NA	NA	NA	NA	NA	1	to	CTH	NA	0	Se-Methyl-seleno-cysteine (to) Methyl-selenol	NA	NA
NA	NA	NA	NA	NA	NA	NA	1	to	CTH	NA	0	Seleno-methionine (to) Methyl-selenol	NA	NA
NA	NA	NA	NA	NA	NA	NA	1	to	FabG	NA	0	3-Ketopimeloyl-[acp] methyl ester (to) 3-Hydroxypimeloyl-[acp] methyl ester	NA	NA
NA	NA	NA	NA	NA	NA	NA	1	to	FabG	NA	0	3-Ketoglutaryl-[acp] methyl ester (to) 3-Hydroxyglutaryl-[acp] methyl ester	NA	NA
NA	NA	NA	NA	NA	NA	NA	2	to	FACE2	NA	0	S-famesyl protein (to) Protein C-terminal S-famesyl-L-cysteine	NA	NA
NA	NA	NA	NA	NA	NA	NA	1	to	FAS1	NA	0	Hexadecanoyl-[acp] (to) Hexadecanoyl-CoA	NA	NA
18169669	60.78	61.41	60.15	143.795	157.08	130.51	10.5	interaction	2.3.1.9	1823	1.24234	Acetyl-CoA (interaction) Acetoacetyl-CoA	0.905682	Up
18162244	126.47	111.55	141.39	269.23	283.92	254.54	5	interaction	2.3.3.8	1977	1.09004	Acetyl-CoA (interaction) Citrate	0.906402	Up
18162245	80.65	73.45	87.85	167.625	165.77	169.48	5	interaction	2.3.3.8	3295	1.05549	Acetyl-CoA (interaction) Citrate	0.892667	Up
18170881	76.53	72.33	80.73	237.515	284.74	190.29	5	interaction	2.3.3.1	1419	1.63392	Acetyl-CoA (interaction) Citrate	0.937472	Up
18162345	47.165	45.91	48.42	102.13	119.67	84.59	17.5	interaction	2.3.3.10	1365	1.11462	Acetyl-CoA (interaction) (S)-3-Hydroxy-3-methylglutaryl-CoA	0.882809	Up
18171372	51.27	44.33	58.21	109.175	124.24	94.11	14	to	6.4.1.2	6816	1.09046	Acetyl-CoA (to) Malonyl-CoA	0.883418	Up
NA	NA	NA	NA	NA	NA	NA	7	to	FAS1	NA	0	Acetyl-CoA (to) Acetyl-[acp]	NA	NA
NA	NA	NA	NA	NA	NA	NA	1	to	FtmA	NA	0	Tryptophane (to) Brevianamide F	NA	NA
18164869	45.985	46.18	45.79	108.58	101.11	116.05	1	interaction	1.5.1.2	1503	1.23952	Proline (interaction) 1-Pyrroline-2-carboxylate	0.896821	Up
NA	NA	NA	NA	NA	NA	NA	1	to	FtmA	NA	0	Proline (to) Brevianamide F	NA	NA
18162952	408.9	425.66	392.14	879.73	746.17	1013.29	3	interaction	1.1.1.353	1390	1.10531	Versiconal acetate (interaction) Versiconal hemiacetal acetate	0.915264	Up
18165009	65.535	48.51	82.56	157.265	163.6	150.93	4	to	3.1.1.94	2557	1.26286	Versiconal acetate (to) Versiconol	0.909781	Up
18167060	56.89	53.86	59.92	20.095	18.81	21.38	4	to	3.1.1.94	1110	-1.50134	Versiconal acetate (to) Versiconol	0.882421	Down
NA	NA	NA	NA	NA	NA	NA	6	to	NA	NA	0	Versicolorone (to) Versiconal acetate	NA	NA
18162237	28.205	28.58	27.83	65.755	58.41	73.1	23	to	2.3.2.2	1692	1.22115	Taurine (to) 5-Glutamyl-taurine	0.869905	Up
18171585	31.14	34.94	27.34	10.53	9.15	11.91	23	to	2.3.2.2	3962	-1.56426	Taurine (to) 5-Glutamyl-taurine	0.821167	Down
NA	NA	NA	NA	NA	NA	NA	23	to	NA	NA	0	Taurine (to) Taurocyamine	NA	NA
NA	NA	NA	NA	NA	NA	NA	24	to	NA	NA	0	S-Sulfo-L-cysteine (to) L-Cysteine	NA	NA
18166291	85.405	90.13	80.68	32.97	31.86	34.08	135	to	1.13.11.20	4575	-1.37317	L-Cysteine (to) L-Cysteine-sulfinate	0.896267	Down
18166291	85.405	90.13	80.68	32.97	31.86	34.08	104	to	1.13.11.20	4575	-1.37317	L-Cysteine (to) 3-Sulfino-L-alanine	0.896267	Down
18162278	23.95	26.78	21.12	1.865	1.49	2.24	18	to	2.8.1.7	621	-3.68278	L-Cysteine (to) [IscS]-SSH	0.851794	Down
18170756	213.04	212.82	213.26	43.765	21.87	65.66	18	to	2.8.1.7	630	-2.28327	L-Cysteine (to) [IscS]-SSH	0.950543	Down
18162574	30.47	26.79	34.15	93.49	91.16	95.82	18	to	6.3.2.2	3917	1.61742	L-Cysteine (to) L-y-Glutamylcysteine	0.914433	Up
18162595	48.47	44.04	52.9	111.615	95.51	127.72	18	to	6.3.2.2	1251	1.20337	L-Cysteine (to) L-y-Glutamylcysteine	0.89455	Up
18162574	30.47	26.79	34.15	93.49	91.16	95.82	18	to	6.3.2.2	3917	1.61742	L-Cysteine (to) L-gamma-Glutamylcysteine	0.914433	Up
18162595	48.47	44.04	52.9	111.615	95.51	127.72	18	to	6.3.2.2	1251	1.20337	L-Cysteine (to) L-gamma-Glutamylcysteine	0.89455	Up
18164801	69.855	75.93	63.78	32.37	25.99	38.75	18	to	6.3.2.26	5466	-1.10971	L-Cysteine (to) delta-(L-2-Aminoadipyl)-L-cysteinyl-D-valine	0.862539	Down
18170776	307.575	173.96	441.19	1348.86	1557.76	1139.96	18	to	6.3.2.26	4074	2.13273	L-Cysteine (to) delta-(L-2-Aminoadipyl)-L-cysteinyl-D-valine	0.958019	Up
18165623	8.69	7.2	10.18	26.855	20.57	33.14	18	to	6.3.2.5	1143	1.62776	L-Cysteine (to) (R)-4`-Phospho-pantothenate-L-cysteine	0.804829	Up
NA	NA	NA	NA	NA	NA	NA	18	to	NA	NA	0	L-Cysteine (to) Cysteamine	NA	NA
18162237	28.205	28.58	27.83	65.755	58.41	73.1	2	to	2.3.2.2	1692	1.22115	3-Aminopropiono-nitrile (to) gamma-Glutamyl-beta-aminopropiononitrile	0.869905	Up
18171585	31.14	34.94	27.34	10.53	9.15	11.91	2	to	2.3.2.2	3962	-1.56426	3-Aminopropiono-nitrile (to) gamma-Glutamyl-beta-aminopropiononitrile	0.821167	Down
NA	NA	NA	NA	NA	NA	NA	2	to	NA	NA	0	L-4-Cyanoalanine (to) 3-Aminopropiono-nitrile	NA	NA
18165693	47.03	40.76	53.3	105.705	129.57	81.84	6	to	1.4.3.21	1886	1.16839	Aminoacetone (to) Methylglyoxal	0.889455	Up
18168924	92.84	101.05	84.63	24.685	19.72	29.65	6	to	1.4.3.21	1237	-1.91111	Aminoacetone (to) Methylglyoxal	0.923516	Down
18170256	33.87	39.12	28.62	12.04	9.09	14.99	6	to	1.4.3.21	3009	-1.49217	Aminoacetone (to) Methylglyoxal	0.827924	Down
18162178	14.915	10.87	18.96	43.94	40.08	47.8	6	to	1.4.3.4	2508	1.55877	Aminoacetone (to) Methylglyoxal	0.863813	Up
NA	NA	NA	NA	NA	NA	NA	6	to	NA	NA	0	L-2-Amino-acetoacetate (to) Aminoacetone	NA	NA
18169886	7.345	6.17	8.52	47.475	61.46	33.49	28	to	3.5.5.1	1773	2.69233	gamma-Amino-gamma-cyanobutanoate (to) L-Glutamate	0.906347	Up
18169886	7.345	6.17	8.52	47.475	61.46	33.49	2	to	3.5.5.1	1773	2.69233	alpha-Amino-propiononitrile (to) L-Alanine	0.906347	Up
18169896	34.445	33.33	35.56	174.2	187.42	160.98	3	to	4.2.1.66	1074	2.33838	Hydrogen cyanide (to) Formamide	0.948881	Up
NA	NA	NA	NA	NA	NA	NA	14	to	NA	NA	0	Hydrogen cyanide (to) gamma-Amino-gamma-cyanobutanoate	NA	NA
NA	NA	NA	NA	NA	NA	NA	2	to	NA	NA	0	Hydrogen cyanide (to) alpha-Amino-propiononitrile	NA	NA
NA	NA	NA	NA	NA	NA	NA	5	to	NA	NA	0	Formamide (to) NH3	NA	NA
NA	NA	NA	NA	NA	NA	NA	1	interaction	NA	NA	0	Dihydroxy-fumarate (interaction) Oxaloglycolate	NA	NA
NA	NA	NA	NA	NA	NA	NA	1	to	NA	NA	0	Dihydroxy-fumarate (to) Hydroxy-pyruvate	NA	NA
18167715	33.77	33.57	33.97	13.93	9.29	18.57	17	to	6.3.1.2	2544	-1.27755	NH3 (to) L-Glutamine	0.805439	Down
NA	NA	NA	NA	NA	NA	NA	3	to	NA	NA	0	Carbamate (to) CO2	NA	NA
NA	NA	NA	NA	NA	NA	NA	9	to	NA	NA	0	Carbamate (to) NH3	NA	NA
18166469	217.69	177.98	257.4	568.825	724.01	413.64	63	interaction	4.3.1.19	951	1.38571	Pyruvate (interaction) Serine	0.932709	Up
18166469	217.69	177.98	257.4	568.825	724.01	413.64	63	interaction	4.3.1.17	951	1.38571	Pyruvate (interaction) Serine	0.932709	Up
18169021	170.135	183.15	157.12	524.555	454.13	594.98	91	interaction	4.4.1.1	2107	1.62441	Pyruvate (interaction) L-Cysteine	0.943121	Up
18163263	139.405	107.33	171.48	302.33	393.93	210.73	54	to	4.1.1.1	2267	1.11684	Pyruvate (to) 2-Hydroxy-ethyl-ThPP	0.910168	Up
18170663	35.185	34.01	36.36	88.335	95.85	80.82	54	to	1.2.4.1	1161	1.32802	Pyruvate (to) 2-Hydroxy-ethyl-ThPP	0.895436	Up
NA	NA	NA	NA	NA	NA	NA	17	to	NA	NA	0	3-Sulfino-pyruvate (to) Sulfite	NA	NA
NA	NA	NA	NA	NA	NA	NA	130	to	NA	NA	0	3-Sulfino-pyruvate (to) Pyruvate	NA	NA
18170744	23.72	26.14	21.3	51.98	69.35	34.61	19	to	4.1.1.15	7548	1.13185	3-Sulfino-L-alanine (to) Hypotaurine	0.841659	Up
18170745	18.965	16.05	21.88	62.68	64.52	60.84	19	to	4.1.1.15	1578	1.72467	3-Sulfino-L-alanine (to) Hypotaurine	0.899202	Up
NA	NA	NA	NA	NA	NA	NA	72	to	NA	NA	0	3-Sulfino-L-alanine (to) L-Cysteate	NA	NA
18170145	36.185	39.03	33.34	12.01	13.05	10.97	1	to	1.3.8.4	648	-1.59116	3-Methylbutanoyl-CoA (to) 3-Methylbut-2-enoyl-CoA	0.844152	Down
NA	NA	NA	NA	NA	NA	NA	1	to	NA	NA	0	3-Methylbutanoyl-CoA (to) Branched chain fatty acid	NA	NA
18169005	70.205	46.11	94.3	6.47	5.31	7.63	1	interaction	4.2.1.17	888	-3.43974	3-Hydroxy-isovaleryl-CoA (interaction) 3-Methylbut-2-enoyl-CoA	0.933595	Down
18171279	57.82	63.55	52.09	118.535	85.51	151.56	1	interaction	4.2.1.17	1156	1.03567	3-Hydroxy-isovaleryl-CoA (interaction) 3-Methylbut-2-enoyl-CoA	0.878932	Up
NA	NA	NA	NA	NA	NA	NA	1	to	NA	NA	0	3-Hydroxy-isovaleryl-CoA (to) 3-Hydroxyisovalerate	NA	NA
18170744	23.72	26.14	21.3	51.98	69.35	34.61	66	to	4.1.1.15	7548	1.13185	L-Cysteate (to) Taurine	0.841659	Up
18170745	18.965	16.05	21.88	62.68	64.52	60.84	66	to	4.1.1.15	1578	1.72467	L-Cysteate (to) Taurine	0.899202	Up
NA	NA	NA	NA	NA	NA	NA	8	to	NA	NA	0	2-Aminoacrylate (to) L-Cysteate	NA	NA
18165009	65.535	48.51	82.56	157.265	163.6	150.93	3	to	3.1.1.94	2557	1.26286	Versiconal hemiacetal acetate (to) Versiconal	0.909781	Up
18167060	56.89	53.86	59.92	20.095	18.81	21.38	3	to	3.1.1.94	1110	-1.50134	Versiconal hemiacetal acetate (to) Versiconal	0.882421	Down
18162952	408.9	425.66	392.14	879.73	746.17	1013.29	3	interaction	1.1.1.353	1390	1.10531	1-Hydroxyversicolorone (interaction) Versicolorone	0.915264	Up
NA	NA	NA	NA	NA	NA	NA	2	to	NA	NA	0	1-Hydroxyversicolorone (to) Versiconal hemiacetal acetate	NA	NA
NA	NA	NA	NA	NA	NA	NA	1	to	NA	NA	0	(S)-2-Methyl-butanoyl-CoA (to) Branched chain fatty acid	NA	NA
18163671	42.85	71.26	14.44	11.99	7.08	16.9	1	to	5.3.1.6	462	-1.83746	D-Allose-6P (to) D-Allulose-6P	0.877381	Down
NA	NA	NA	NA	NA	NA	NA	3	to	spontaneous	NA	0	Indoleacetate (to) 3-Methyl-dioxyindole	NA	NA
NA	NA	NA	NA	NA	NA	NA	1	to	spontaneous	NA	0	5-Hydroxy-2-oxo-4-ureido-2-5-dihydro-1H-imidazole-5-carboxylate (to) (R)-Allantoin	NA	NA
18163500	3.81	3.94	3.68	28.785	41.35	16.22	2	to	2.4.2.19	1457	2.91745	Quinolinate (to) Nicotinate ribonucleotide	0.864256	Up
NA	NA	NA	NA	NA	NA	NA	2	to	spontaneous	NA	0	2-Amino-3-carboxymuconate semialdehyde (to) Quinolinate	NA	NA
18164144	12.555	16.78	8.33	81.745	92.32	71.17	1	interaction	1.1.1.85	3840	2.70287	(2S)-2-Isopropyl-3-oxosuccinate (interaction) (2R-3S)-3-Isopropylmalate	0.933706	Up
18164145	51.795	82.81	20.78	23.41	17.71	29.11	1	interaction	1.1.1.85	1092	-1.14569	(2S)-2-Isopropyl-3-oxosuccinate (interaction) (2R-3S)-3-Isopropylmalate	0.842988	Down
NA	NA	NA	NA	NA	NA	NA	1	to	spontaneous	NA	0	(2S)-2-Isopropyl-3-oxosuccinate (to) 4-Methyl-2-oxopentanoate	NA	NA
NA	NA	NA	NA	NA	NA	NA	2	to	THI4	NA	0	NAD+ (to) ADP-5-ethyl-4-methylthiazole-2-carboxylate	NA	NA
18162055	173.82	188.72	158.92	64.23	51.99	76.47	6	to	1.4.3.3	1221	-1.43627	Glycine (to) Glyoxylate	0.923128	Down
18166882	26.075	21.64	30.51	68.86	76.9	60.82	2	to	1.4.4.2	3186	1.401	Glycine (to) CO2	0.886686	Up
18166882	26.075	21.64	30.51	68.86	76.9	60.82	2	to	1.4.4.2	3186	1.401	Glycine (to) S-Amino-methyldihydro-lipoylprotein	0.886686	Up
NA	NA	NA	NA	NA	NA	NA	6	to	GDC	NA	0	Glycine (to) NH3	NA	NA
NA	NA	NA	NA	NA	NA	NA	2	to	THI4	NA	0	Glycine (to) ADP-5-ethyl-4-methylthiazole-2-carboxylate	NA	NA
NA	NA	NA	NA	NA	NA	NA	1	to	YdfG	NA	0	Malonate-semialdehyde (to) 3-Hydroxy-propionate	NA	NA

## Sheet: Table S6
Table S6. DEGs of KEGG Pathway Map01100.
KEGG map(cmt)01100			GeneID	log2FoldChange(CMsII/CMsI)	Equation	Enzyme
Energy metabolism	Carbon fixation	M00165 Reductive pentose phosphate cycle (Calvin cycle)	18163671	-1.8	D-Ribose 5-phosphate <=> D-Ribulose 5-phosphate	ribose 5-phosphate isomerase B [EC:5.3.1.6]
		M00166 Reductive pentose phosphate cycle, ribulose-5P => glyceraldehyde-3P
		M00167 Reductive pentose phosphate cycle, glyceraldehyde-3P => ribulose-5P	18163671	-1.8	glyceraldehyde-3P => ribulose-5P	ribose 5-phosphate isomerase B [EC:5.3.1.6]
		M00168 CAM (Crassulacean acid metabolism), dark
		M00169 CAM (Crassulacean acid metabolism), light
		M00172 C4-dicarboxylic acid cycle, NADP - malic enzyme type
		M00171 C4-dicarboxylic acid cycle, NAD - malic enzyme type
		M00170 C4-dicarboxylic acid cycle, phosphoenolpyruvate carboxykinase type
		M00173 Reductive citrate cycle (Arnon-Buchanan cycle)	18168077	1.4	Phosphoenolpyruvate => pyruvate	pyruvate kinase [EC:2.7.1.40]
			18170663	1.3	pyruvate => Acetyl-CoA	pyruvate dehydrogenase E1 component beta subunit [EC:1.2.4.1]
			18170881	1.6	Citrate + CoA <=> Acetyl-CoA + H2O + Oxaloacetate	citrate synthase [EC:2.3.3.1]
			18162245	1.1	ATP + Citrate + CoA <=> ADP + Orthophosphate + Acetyl-CoA + Oxaloacetate	ATP-citrate lyase alpha-subunit [EC:2.3.3.8]
			18162244	1.1	ATP + Citrate + CoA <=> ADP + Orthophosphate + Acetyl-CoA + Oxaloacetate	ATP-citrate lyase beta-subunit [EC:2.3.3.8]
			18162848	1.3	Isocitrate + NAD+ <=> 2-Oxoglutarate + CO2 + NADH + H+	isocitrate dehydrogenase (NAD+) [EC:1.1.1.41]
			18169441	1.3	2-Oxoglutarate + Thiamin diphosphate <=> 3-Carboxy-1-hydroxypropyl-ThPP + CO2	2-oxoglutarate dehydrogenase E1 component [EC:1.2.4.2]
		M00579 Phosphate acetyltransferase-acetate kinase pathway, acetyl-CoA => acetate
	Nitrogen metabolism	M00175 Nitrogen fixation, nitrogen => ammonia
	Methane metabolism	M00567 Methanogenesis, CO2 => methane
		M00174 Methane oxidation, methanotroph, methane => formaldehyde
	Sulfur metabolism	M00176 Assimilatory sulfate reduction, sulfate => H2S	18168448	1.2	ATP + Sulfate <=> Diphosphate + Adenylyl sulfate	3'-phosphoadenosine 5'-phosphosulfate synthase [EC:2.7.7.4]
			18162989	1.7	Thioredoxin + 3'-Phosphoadenylyl sulfate <=> Thioredoxin disulfide + Sulfite + Adenosine 3',5'-bisphosphate	phosphoadenosine phosphosulfate reductase [EC:1.8.4.8]
			18162481	5.5	Hydrogen sulfide + 3 NADP+ + 3 H2O <=> Sulfite + 3 NADPH + 3 H+	sulfite reductase (NADPH) flavoprotein alpha-component [EC:1.8.1.2]
			18166535	1.5	Hydrogen sulfide + 3 NADP+ + 3 H2O <=> Sulfite + 3 NADPH + 3 H+	sulfite reductase (NADPH) flavoprotein alpha-component [EC:1.8.1.2]
		M00596 Dissimilatory sulfate reduction, sulfate => H2S	18168448	1.2	ATP + Sulfate <=> Diphosphate + Adenylyl sulfate	3'-phosphoadenosine 5'-phosphosulfate synthase [EC:2.7.7.4]
			18162481	5.5	Hydrogen sulfide + 3 NADP+ + 3 H2O <=> Sulfite + 3 NADPH + 3 H+	sulfite reductase (NADPH) flavoprotein alpha-component [EC:1.8.1.2]
			18166535	1.5	Hydrogen sulfide + 3 NADP+ + 3 H2O <=> Sulfite + 3 NADPH + 3 H+	sulfite reductase (NADPH) flavoprotein alpha-component [EC:1.8.1.2]
		M00595 Thiosulfate oxidation by SOX complex, thiosulfate => sulfate
Carbohydrate and lipid metabolism	Central carbohydrate metabolism	M00001 Glycolysis (Embden-Meyerhof pathway), glucose => pyruvate	18171295	1.9	alpha-D-Glucose 6-phosphate <=> beta-D-Fructose 6-phosphate	glucose-6-phosphate isomerase [EC:5.3.1.9]
			18168077	1.4	Phosphoenolpyruvate => pyruvate	pyruvate kinase [EC:2.7.1.40]
		M00002 Glycolysis, core module involving three-carbon compounds	18168494	1	2-Phospho-D-glycerate <=> 3-Phospho-D-glycerate	2,3-bisphosphoglycerate-independent phosphoglycerate mutase [EC:5.4.2.12]
			18164631	-1.7	2-Phospho-D-glycerate <=> 3-Phospho-D-glycerate	2,3-bisphosphoglycerate-independent phosphoglycerate mutase [EC:5.4.2.12]
			18171194	-1.2	2-Phospho-D-glycerate <=> 3-Phospho-D-glycerate	2,3-bisphosphoglycerate-independent phosphoglycerate mutase [EC:5.4.2.12]
			18168077	1.4	Phosphoenolpyruvate => pyruvate	pyruvate kinase [EC:2.7.1.40]
		M00003 Gluconeogenesis, oxaloacetate => fructose-6P	18168494	1	2-Phospho-D-glycerate <=> 3-Phospho-D-glycerate	2,3-bisphosphoglycerate-independent phosphoglycerate mutase [EC:5.4.2.12]
			18164631	-1.7	2-Phospho-D-glycerate <=> 3-Phospho-D-glycerate	2,3-bisphosphoglycerate-independent phosphoglycerate mutase [EC:5.4.2.12]
			18171194	-1.2	2-Phospho-D-glycerate <=> 3-Phospho-D-glycerate	2,3-bisphosphoglycerate-independent phosphoglycerate mutase [EC:5.4.2.12]
		M00307 Pyruvate oxidation, pyruvate => acetyl-CoA	18170663	1.3	pyruvate => Acetyl-CoA	pyruvate dehydrogenase E1 component beta subunit [EC:1.2.4.1]
		M00009 Citrate cycle (TCA cycle, Krebs cycle)	18170881	1.6	Citrate + CoA <=> Acetyl-CoA + H2O + Oxaloacetate	citrate synthase [EC:2.3.3.1]
			18162245	1.1	ATP + Citrate + CoA <=> ADP + Orthophosphate + Acetyl-CoA + Oxaloacetate	ATP-citrate lyase alpha-subunit [EC:2.3.3.8]
			18162244	1.1	ATP + Citrate + CoA <=> ADP + Orthophosphate + Acetyl-CoA + Oxaloacetate	ATP-citrate lyase beta-subunit [EC:2.3.3.8]
			18162848	1.3	Isocitrate + NAD+ <=> 2-Oxoglutarate + CO2 + NADH + H+	isocitrate dehydrogenase (NAD+) [EC:1.1.1.41]
			18169441	1.3	2-Oxoglutarate + Thiamin diphosphate <=> 3-Carboxy-1-hydroxypropyl-ThPP + CO2	2-oxoglutarate dehydrogenase E1 component [EC:1.2.4.2]
		M00010 Citrate cycle, first carbon oxidation, oxaloacetate => 2-oxoglutarate	18170881	1.6	Citrate + CoA <=> Acetyl-CoA + H2O + Oxaloacetate	citrate synthase [EC:2.3.3.1]
			18162245	1.1	ATP + Citrate + CoA <=> ADP + Orthophosphate + Acetyl-CoA + Oxaloacetate	ATP-citrate lyase alpha-subunit [EC:2.3.3.8]
			18162244	1.1	ATP + Citrate + CoA <=> ADP + Orthophosphate + Acetyl-CoA + Oxaloacetate	ATP-citrate lyase beta-subunit [EC:2.3.3.8]
			18162848	1.3	Isocitrate + NAD+ <=> 2-Oxoglutarate + CO2 + NADH + H+	isocitrate dehydrogenase (NAD+) [EC:1.1.1.41]
		M00011 Citrate cycle, second carbon oxidation, 2-oxoglutarate => oxaloacetate	18169441	1.3	2-Oxoglutarate + Thiamin diphosphate <=> 3-Carboxy-1-hydroxypropyl-ThPP + CO2	2-oxoglutarate dehydrogenase E1 component [EC:1.2.4.2]
		M00004 Pentose phosphate pathway (Pentose phosphate cycle)	18168884	1.3	6-Phospho-D-gluconate + NAD+ <=> D-Ribulose 5-phosphate + CO2 + NADH + H+	6-phosphogluconate dehydrogenase [EC:1.1.1.343]
			18168884	1.3	6-Phospho-D-gluconate + NADP+ <=> D-Ribulose 5-phosphate + CO2 + NADPH + H+	6-phosphogluconate dehydrogenase [EC:1.1.1.44]
			18163671	-1.8	D-Ribose 5-phosphate <=> D-Ribulose 5-phosphate	ribose 5-phosphate isomerase A [EC:5.3.1.6]
			18168994	1.1	beta-D-Glucose 6-phosphate + NADP+ <=> D-Glucono-1,5-lactone 6-phosphate + NADPH + H+	glucose-6-phosphate 1-dehydrogenase [EC:1.1.1.49 1.1.1.363]
			18171295	1.9	alpha-D-Glucose 6-phosphate <=> beta-D-Glucose 6-phosphate	glucose-6-phosphate isomerase [EC:5.3.1.9]
			18171295	1.9	alpha-D-Glucose 6-phosphate <=> beta-D-Fructose 6-phosphate	glucose-6-phosphate isomerase [EC:5.3.1.9]
		M00006 Pentose phosphate pathway, oxidative phase, glucose 6P => ribulose 5P	18168884	1.3	6-Phospho-D-gluconate + NAD+ <=> D-Ribulose 5-phosphate + CO2 + NADH + H+	6-phosphogluconate dehydrogenase [EC:1.1.1.343]
			18168884	1.3	6-Phospho-D-gluconate + NADP+ <=> D-Ribulose 5-phosphate + CO2 + NADPH + H+	6-phosphogluconate dehydrogenase [EC:1.1.1.44]
			18168994	1.1	beta-D-Glucose 6-phosphate + NADP+ <=> D-Glucono-1,5-lactone 6-phosphate + NADPH + H+	glucose-6-phosphate 1-dehydrogenase [EC:1.1.1.49 1.1.1.363]
		M00007 Pentose phosphate pathway, non-oxidative phase, fructose 6P => ribose 5P	18163671	-1.8	D-Ribose 5-phosphate <=> D-Ribulose 5-phosphate	ribose 5-phosphate isomerase A [EC:5.3.1.6]
		M00580 Pentose phosphate pathway, archaea, fructose 6P => ribose 5P	18163671	-1.8	D-Ribose 5-phosphate <=> D-Ribulose 5-phosphate	ribose 5-phosphate isomerase A [EC:5.3.1.6]
		M00005 PRPP biosynthesis, ribose 5P => PRPP
		M00008 Entner-Doudoroff pathway, glucose-6P => glyceraldehyde-3P + pyruvate	18168884	1.3	6-Phospho-D-gluconate + NAD+ <=> D-Ribulose 5-phosphate + CO2 + NADH + H+	6-phosphogluconate dehydrogenase [EC:1.1.1.343]
			18168884	1.3	6-Phospho-D-gluconate + NADP+ <=> D-Ribulose 5-phosphate + CO2 + NADPH + H+	6-phosphogluconate dehydrogenase [EC:1.1.1.44]
		M00308 Semi-phosphorylative Entner-Doudoroff pathway, gluconate => glycerate-3P
		M00633 Semi-phosphorylative Entner-Doudoroff pathway, gluconate/galactonate => glycerate-3P
		M00309 Non-phosphorylative Entner-Doudoroff pathway, gluconate/galactonate => glycerate
	Other carbohydrate metabolism	M00012 Glyoxylate cycle	18162245	1.1	ATP + Citrate + CoA <=> ADP + Orthophosphate + Acetyl-CoA + Oxaloacetate	ATP-citrate lyase alpha-subunit [EC:2.3.3.8]
			18162244	1.1	ATP + Citrate + CoA <=> ADP + Orthophosphate + Acetyl-CoA + Oxaloacetate	ATP-citrate lyase beta-subunit [EC:2.3.3.8]
		M00532 Photorespiration	18166882	1.4	Glycine + Tetrahydrofolate + NAD+ <=> 5,10-Methylenetetrahydrofolate + Ammonia + CO2 + NADH + H+	glycine dehydrogenase [EC:1.4.4.2]
		M00013 Malonate semialdehyde pathway, propanoyl-CoA => acetyl-CoA	18168308	2.3	3-Oxopropanoate + CoA + NADP+ <=> Acetyl-CoA + CO2 + NADPH + H+	malonate-semialdehyde dehydrogenase (acetylating) [EC:1.2.1.18]
		M00632 Galactose degradation, Leloir pathway, galactose => alpha-D-glucose-1P
		M00552 D-galactonate degradation, De Ley-Doudoroff pathway, D-galactonate => glycerate-3P
		M00014 Glucuronate pathway (uronate pathway)	18169892	1.3	Xylitol + NAD+ <=> D-Xylulose + NADH + H+	xylulokinase [EC:2.7.1.17]
		M00630 D-Galacturonate degradation (fungi)
		M00631 D-Galacturonate degradation (bacteria)
		M00061 D-Glucuronate degradation
		M00081 Pectin degradation
		M00565 Trehalose biosynthesis, D-glucose 1P => trehalose
		M00549 Nucleotide sugar biosynthesis, glucose => UDP-glucose
		M00554 Nucleotide sugar biosynthesis, galactose => UDP-galactose
	Fatty acid metabolism	M00082 Fatty acid biosynthesis, initiation	18171372	1.1	ATP + Acetyl-CoA + HCO3- <=> ADP + Orthophosphate + Malonyl-CoA	acetyl-CoA carboxylase [EC:6.4.1.2]
			18165024	2.2	Malonyl-CoA + Acyl-carrier protein <=> CoA + Malonyl-[acyl-carrier protein]	fatty acid synthase subunit beta, fungi type [EC:2.3.1.86]
			18171167	-2.8	Malonyl-CoA + Acyl-carrier protein <=> CoA + Malonyl-[acyl-carrier protein]	[acyl-carrier-protein] S-malonyltransferase [EC:2.3.1.39]
			18165024	2.2	Acetyl-CoA + Acyl-carrier protein <=> CoA + Acetyl-[acyl-carrier protein]
			18165025	1.5	Acetyl-[acyl-carrier protein] + Malonyl-[acyl-carrier protein] <=> Acetoacetyl-[acp] + CO2 + Acyl-carrier protein	fatty acid synthase subunit alpha, fungi type [EC:2.3.1.86]
		M00083 Fatty acid biosynthesis, elongation	18165025	1.5	Acetyl-[acyl-carrier protein] + Malonyl-[acyl-carrier protein] <=> Acetoacetyl-[acp] + CO2 + Acyl-carrier protein	fatty acid synthase subunit alpha, fungi type [EC:2.3.1.86]
			18162737	1.4	(3R)-3-Hydroxybutanoyl-[acyl-carrier protein] + NADP+ <=> Acetoacetyl-[acp] + NADPH + H+	fatty acid synthase, animal type [EC:2.3.1.85]
			18165025	1.5	(3R)-3-Hydroxybutanoyl-[acyl-carrier protein] + NADP+ <=> Acetoacetyl-[acp] + NADPH + H+	fatty acid synthase subunit alpha, fungi type [EC:2.3.1.86]
			18165024	2.2	(3R)-3-Hydroxybutanoyl-[acyl-carrier protein] <=> But-2-enoyl-[acyl-carrier protein] + H2O
			18165024	2.2	Butyryl-[acp] + NAD+ <=> But-2-enoyl-[acyl-carrier protein] + NADH + H+
		M00085 Fatty acid biosynthesis, elongation, mitochondria	18169669	1.2	Acetyl-CoA + Butanoyl-CoA <=> CoA + 3-Oxohexanoyl-CoA	acetyl-CoA acyltransferase 2 [EC:2.3.1.16]
			18171279	1	(S)-Hydroxyhexanoyl-CoA <=> trans-Hex-2-enoyl-CoA + H2O	enoyl-CoA hydratase [EC:4.2.1.17]
			18169005	-3.4	Hexanoyl-CoA + FAD <=> trans-Hex-2-enoyl-CoA + FADH2	enoyl-CoA hydratase [EC:4.2.1.17]
		M00415 Fatty acid biosynthesis, elongation, endoplasmic reticulum
		M00113 Jasmonic acid biosynthesis	18162712	1.5	OPC8(/6/4)-CoA + FAD <=> trans-2-Enoyl-OPC8(/6/4)-CoA + FADH2	acyl-CoA oxidase [EC:1.3.3.6]
			18166220	-1.2	OPC8(/6/4)-CoA + FAD <=> trans-2-Enoyl-OPC8(/6/4)-CoA + FADH2	acyl-CoA oxidase [EC:1.3.3.6]
		M00086 beta-Oxidation, acyl-CoA synthesis
		M00087 beta-Oxidation	18162712	1.5	Palmitoyl-CoA + FAD <=> trans-Hexadec-2-enoyl-CoA + FADH2	acyl-CoA oxidase [EC:1.3.3.6]
			18166220	-1.2	Palmitoyl-CoA + FAD <=> trans-Hexadec-2-enoyl-CoA + FADH2	acyl-CoA oxidase [EC:1.3.3.6]
		M00088 Ketone body biosynthesis, acetyl-CoA => acetoacetate/3-hydroxybutyrate/acetone	18169669	1.2	2 Acetyl-CoA <=> CoA + Acetoacetyl-CoA	acetyl-CoA C-acetyltransferase [EC:2.3.1.9]
			18162345	1.1	(S)-3-Hydroxy-3-methylglutaryl-CoA + CoA <=> Acetyl-CoA + H2O + Acetoacetyl-CoA	hydroxymethylglutaryl-CoA synthase [EC:2.3.3.10]
	Lipid metabolism	M00089 Triacylglycerol biosynthesis	18170441	1.2	Triacylglycerol + H2O <=> 1,2-Diacyl-sn-glycerol + Fatty acid	triacylglycerol lipase [EC:3.1.1.3]
			18162339	-10.7	Triacylglycerol + H2O <=> 1,2-Diacyl-sn-glycerol + Fatty acid	triacylglycerol lipase [EC:3.1.1.3]
			18170443	-2.6	Triacylglycerol + H2O <=> 1,2-Diacyl-sn-glycerol + Fatty acid	triacylglycerol lipase [EC:3.1.1.3]
			18168248	-1.1	Triacylglycerol + H2O <=> 1,2-Diacyl-sn-glycerol + Fatty acid	triacylglycerol lipase [EC:3.1.1.3]
		M00098 Acylglycerol degradation	18170441		1,2-Diacyl-sn-glycerol + H2O <=> 1-Acylglycerol + Fatty acid	triacylglycerol lipase [EC:3.1.1.3]
			18162339		1,2-Diacyl-sn-glycerol + H2O <=> 1-Acylglycerol + Fatty acid	triacylglycerol lipase [EC:3.1.1.3]
			18170443		1,2-Diacyl-sn-glycerol + H2O <=> 1-Acylglycerol + Fatty acid	triacylglycerol lipase [EC:3.1.1.3]
			18168248		1,2-Diacyl-sn-glycerol + H2O <=> 1-Acylglycerol + Fatty acid	triacylglycerol lipase [EC:3.1.1.3]
		M00090 Phosphatidylcholine (PC) biosynthesis, choline => PC
		M00091 Phosphatidylcholine (PC) biosynthesis, PE => PC
		M00092 Phosphatidylethanolamine (PE) biosynthesis, ethanolamine => PE
		M00093 Phosphatidylethanolamine (PE) biosynthesis, PA => PS => PE	18168078	2.2	Phosphatidylserine <=> Phosphatidylethanolamine + CO2	phosphatidylserine decarboxylase [EC:4.1.1.65]
			18167624	1.9	Phosphatidylserine <=> Phosphatidylethanolamine + CO2	phosphatidylserine decarboxylase [EC:4.1.1.65]
			18166927	1.6	Phosphatidylserine <=> Phosphatidylethanolamine + CO2	phosphatidylserine decarboxylase [EC:4.1.1.65]
			18169944	1.5	Phosphatidylserine <=> Phosphatidylethanolamine + CO2	phosphatidylserine decarboxylase [EC:4.1.1.65]
			18164128	-2	Phosphatidylserine <=> Phosphatidylethanolamine + CO2	phosphatidylserine decarboxylase [EC:4.1.1.65]
		M00130 Inositol phosphate metabolism, PI=> PIP2 => Ins(1,4,5)P3 => Ins(1,3,4,5)P4	18164211	1.5	ATP + 1-Phosphatidyl-D-myo-inositol <=> ADP + 1-Phosphatidyl-1D-myo-inositol 4-phosphate	phosphatidylinositol 4-kinase A [EC:2.7.1.67]
			18166677	1.3	ATP + 1-Phosphatidyl-D-myo-inositol <=> ADP + 1-Phosphatidyl-1D-myo-inositol 4-phosphate	phosphatidylinositol 4-kinase A [EC:2.7.1.67]
			18162248	1	ATP + 1-Phosphatidyl-D-myo-inositol <=> ADP + 1-Phosphatidyl-1D-myo-inositol 4-phosphate	phosphatidylinositol 4-kinase A [EC:2.7.1.67]
			18166367	-1.2	ATP + 1-Phosphatidyl-D-myo-inositol <=> ADP + 1-Phosphatidyl-1D-myo-inositol 4-phosphate	phosphatidylinositol 4-kinase A [EC:2.7.1.67]
			18168829	-1	ATP + 1-Phosphatidyl-D-myo-inositol <=> ADP + 1-Phosphatidyl-1D-myo-inositol 4-phosphate	phosphatidylinositol 4-kinase A [EC:2.7.1.67]
			18162422	-1.9	1-Phosphatidyl-D-myo-inositol 4,5-bisphosphate + H2O <=> 1-Phosphatidyl-1D-myo-inositol 4-phosphate + Orthophosphate	inositol polyphosphate 5-phosphatase INPP5B/F [EC:3.1.3.36]
			18168967	-1.2	1-Phosphatidyl-D-myo-inositol 4,5-bisphosphate + H2O <=> 1-Phosphatidyl-1D-myo-inositol 4-phosphate + Orthophosphate	inositol polyphosphate 5-phosphatase INPP5B/F [EC:3.1.3.36]
			18171082	-1.7	1-Phosphatidyl-D-myo-inositol 4,5-bisphosphate + H2O <=> 1-Phosphatidyl-1D-myo-inositol 4-phosphate + Orthophosphate	inositol polyphosphate 5-phosphatase INPP5B/F [EC:3.1.3.36]
			18169907	1.5	1-Phosphatidyl-D-myo-inositol 4,5-bisphosphate + H2O <=> D-myo-Inositol 1,4,5-trisphosphate + 1,2-Diacyl-sn-glycerol	phosphatidylinositol phospholipase C, gamma-1 [EC:3.1.4.11]
		M00131 Inositol phosphate metabolism, Ins(1,3,4,5)P4 => Ins(1,3,4)P3 => myo-inositol
		M00132 Inositol phosphate metabolism, Ins(1,3,4)P3 => phytate
		M00094 Ceramide biosynthesis	18171430	1.5	Palmitoyl-CoA + L-Serine <=> 3-Dehydrosphinganine + CoA + CO2	serine palmitoyltransferase [EC:2.3.1.50]
			18163216	1.1	Palmitoyl-CoA + L-Serine <=> 3-Dehydrosphinganine + CoA + CO2	serine palmitoyltransferase [EC:2.3.1.50]
		M00066 Lactosylceramide biosynthesis
		M00067 Cerebroside and sulfatide biosynthesis
		M00099 Sphingosine biosynthesis	18171430	1.5	Palmitoyl-CoA + L-Serine <=> 3-Dehydrosphinganine + CoA + CO2	serine palmitoyltransferase [EC:2.3.1.50]
			18163216	1.1	Palmitoyl-CoA + L-Serine <=> 3-Dehydrosphinganine + CoA + CO2	serine palmitoyltransferase [EC:2.3.1.50]
		M00100 Sphingosine degradation
	Lipopolysaccharide metabolism	M00060 Lipopolysaccharide biosynthesis, KDO2-lipid A
		M00063 CMP-KDO biosynthesis
		M00064 ADP-L-glycero-D-manno-heptose biosynthesis
		M00080 Lipopolysaccharide biosynthesis, inner core => outer core => O-antigen
	Glycan metabolism	M00055 N-glycan precursor biosynthesis	18163619	-1.2	Dolichyl D-glucosyl phosphate + (Glc)1 (GlcNAc)2 (Man)9 (PP-Dol)1 <=> Dolichyl phosphate + (Glc)2 (GlcNAc)2 (Man)9 (PP-Dol)1	alpha-1,3-glucosyltransferase [EC:2.4.1.265]
		M00073 N-glycan precursor trimming
		M00074 N-glycan biosynthesis, high-mannose type	18168388	-1.2	(GlcNAc)2 (Man)9 (Asn)1 <=> (GlcNAc)2 (Man)15 (Asn)1	mannan polymerase complexes MNN9 subunit [EC:2.4.1.232]
		M00075 N-glycan biosynthesis, complex type
		M00056 O-glycan biosynthesis, mucin type core
		M00070 Glycosphingolipid biosynthesis, lacto-series, LacCer => Lc4Cer
		M00071 Glycosphingolipid biosynthesis, neolacto-series, LacCer => nLc4Cer
		M00068 Glycosphingolipid biosynthesis, globo-series, LacCer => Gb4Cer
		M00069 Glycosphingolipid biosynthesis, ganglio series, LacCer => GT3
		M00065 GPI-anchor biosynthesis, core oligosaccharide	18162310	-1.3	Phosphatidylethanolamine + G00149 <=> 1,2-Diacyl-sn-glycerol + G13044	phosphatidylinositol glycan, class F [EC:2.7.-.-]
			18162385	10.7	Dolichyl phosphate D-mannose + G00147 <=> Dolichyl phosphate + G00148	phosphatidylinositol glycan, class V [EC:2.4.1.-]
	Glycosaminoglycan metabolism	M00057 Glycosaminoglycan biosynthesis, linkage tetrasaccharide
		M00058 Glycosaminoglycan biosynthesis, chondroitin sulfate backbone
		M00059 Glycosaminoglycan biosynthesis, heparan sulfate backbone
		M00076 Dermatan sulfate degradation
		M00077 Chondroitin sulfate degradation
		M00078 Heparan sulfate degradation
		M00079 Keratan sulfate degradation
	Terpenoid backbone biosynthesis	M00095 C5 isoprenoid biosynthesis, mevalonate pathway	18162345	1.1	(S)-3-Hydroxy-3-methylglutaryl-CoA + CoA <=> Acetyl-CoA + H2O + Acetoacetyl-CoA	hydroxymethylglutaryl-CoA synthase [EC:2.3.3.10]
			18169669	1.2	2 Acetyl-CoA <=> CoA + Acetoacetyl-CoA	acetyl-CoA C-acetyltransferase [EC:2.3.1.9]
		M00096 C5 isoprenoid biosynthesis, non-mevalonate pathway
		M00364 C10-C20 isoprenoid biosynthesis, bacteria
		M00365 C10-C20 isoprenoid biosynthesis, archaea
		M00366 C10-C20 isoprenoid biosynthesis, plants
		M00367 C10-C20 isoprenoid biosynthesis, non-plant eukaryotes
	Sterol biosynthesis	M00101 Cholesterol biosynthesis, squalene 2,3-epoxide => cholesterol
		M00102 Ergocalciferol biosynthesis	18162562	2	Ergosterol + NADP+ <=> Ergosta-5,7,22,24(28)-tetraen-3beta-ol + NADPH + H+	Delta24(24(1))-sterol reductase [EC:1.3.1.71]
			18170662	2.2	S-Adenosyl-L-methionine + Zymosterol <=> S-Adenosyl-L-homocysteine + Fecosterol	sterol 24-C-methyltransferase [EC:2.1.1.41]
		M00103 Cholecalciferol biosynthesis
		M00104 Bile acid biosynthesis, cholesterol => cholate
		M00106 Conjugated bile acid biosynthesis, cholate => taurocholate/glycocholate
		M00107 Steroid hormone biosynthesis, cholesterol => prognenolone => progesterone
		M00108 C21-Steroid hormone biosynthesis, progesterone => corticosterone/aldosterone
		M00109 C21-Steroid hormone biosynthesis, progesterone => cortisol/cortisone
		M00110 C19/C18-Steroid hormone biosynthesis, pregnenolone => androstenedione => estrone
	Other terpenoid biosynthesis	M00097 beta-Carotene biosynthesis, GGAP => beta-carotene
		M00372 Abscisic acid biosynthesis, beta-carotene => abscisic acid
Nucleotide and amino acid metabolism	Purine metabolism	M00048 Inosine monophosphate biosynthesis, PRPP + glutamine => IMP
		M00049 Adenine ribonucleotide biosynthesis, IMP => ADP,ATP	18165963	2.1	ATP + AMP <=> 2 ADP	adenylate kinase [EC:2.7.4.3]
			18162309	-1.9	GTP + IMP + L-Aspartate <=> GDP + Orthophosphate + N6-(1,2-Dicarboxyethyl)-AMP	adenylosuccinate synthase [EC:6.3.4.4]
			18170687	-1.3	GTP + IMP + L-Aspartate <=> GDP + Orthophosphate + N6-(1,2-Dicarboxyethyl)-AMP	adenylosuccinate synthase [EC:6.3.4.4]
			18168114	-1.1	GTP + IMP + L-Aspartate <=> GDP + Orthophosphate + N6-(1,2-Dicarboxyethyl)-AMP	adenylosuccinate synthase [EC:6.3.4.4]
			18162911	1.3	GTP + IMP + L-Aspartate <=> GDP + Orthophosphate + N6-(1,2-Dicarboxyethyl)-AMP	adenylosuccinate synthase [EC:6.3.4.4]
			18168781	1.6	GTP + IMP + L-Aspartate <=> GDP + Orthophosphate + N6-(1,2-Dicarboxyethyl)-AMP	adenylosuccinate synthase [EC:6.3.4.4]
			18166943	2.1	GTP + IMP + L-Aspartate <=> GDP + Orthophosphate + N6-(1,2-Dicarboxyethyl)-AMP	adenylosuccinate synthase [EC:6.3.4.4]
			18168077	1.4	ATP + Pyruvate <=> ADP + Phosphoenolpyruvate	pyruvate kinase [EC:2.7.1.40]
		M00050 Guanine ribonucleotide biosynthesis IMP => GDP,GTP	18168077	1.4	GTP + Pyruvate <=> GDP + Phosphoenolpyruvate	pyruvate kinase [EC:2.7.1.40]
		M00546 Purine degradation, xanthine => urea
	Pyrimidine metabolism	M00051 Uridine monophosphate biosynthesis, glutamine (+ PRPP) => UMP	18167275	1.1	Orotidine 5'-phosphate <=> UMP + CO2	uridine monophosphate synthetase [EC:4.1.1.23]
			18167275	1.1	Orotidine 5'-phosphate + Diphosphate <=> Orotate + 5-Phospho-alpha-D-ribose 1-diphosphate	uridine monophosphate synthetase [EC:2.4.2.10]
		M00052 Pyrimidine ribonucleotide biosynthesis, UMP => UDP/UTP,CDP/CTP
		M00053 Pyrimidine deoxyribonuleotide biosynthesis, CDP/CTP => dCDP/dCTP,dTDP/dTTP
		M00046 Pyrimidine degradation, uracil => beta-alanine, thymine => 3-aminoisobutanoate
	Serine and threonine metabolism	M00020 Serine biosynthesis, glycerate-3P => serine	18162990	1.2	O-Phospho-L-serine + H2O <=> L-Serine + Orthophosphate	phosphoserine phosphatase [EC:3.1.3.3]
			18162987	-10.7	O-Phospho-L-serine + H2O <=> L-Serine + Orthophosphate	phosphoserine phosphatase [EC:3.1.3.3]
		M00018 Threonine biosynthesis, aspartate => homoserine => threonine	18171202	2	L-Aspartate => L-4-Aspartyl phosphate	aspartate kinase[EC:2.7.2.4]
			18171226	-1	Homoserine => O-Phospho-L-homoserine	homoserine kinase [EC:2.7.1.39]
		M00555 Betaine biosynthesis, choline => betaine	18163969	2.2	Choline => Betaine aklehyde	choline dehydrogenase [EC:1.1.99.1]
			18164721	1.3	Choline => Betaine aklehyde	choline dehydrogenase [EC:1.1.99.1]
			18169740	2.3	Choline => Betaine aklehyde	choline dehydrogenase [EC:1.1.99.1]
	Cysteine and methionine metabolism	M00021 Cysteine biosynthesis, serine => cysteine
		M00338 Cysteine biosynthesis, homocysteine + serine => cysteine	18170106	-1.1	L-Serine + L-Homocysteine <=> L-Cystathionine + H2O	cystathionine beta-synthase [EC:4.2.1.22]
			18169021	1.6	L-Cystathionine + H2O <=> L-Cysteine + Ammonia + 2-Oxobutanoate	cystathionine gamma-lyase [EC:4.4.1.1]
		M00609 Cysteine biosynthesis, methionine => cysteine	18170106	-1.1	L-Serine + L-Homocysteine <=> L-Cystathionine + H2O	cystathionine beta-synthase [EC:4.2.1.22]
			18169021	1.6	L-Cystathionine + H2O <=> L-Cysteine + Ammonia + 2-Oxobutanoate	cystathionine gamma-lyase [EC:4.4.1.1]
		M00017 Methionine biosynthesis, apartate => homoserine => methionine	18171202	2	L-Aspartate => L-4-Aspartyl phosphate	aspartate kinase[EC:2.7.2.4]
			18170106	-1.1	L-Serine + L-Homocysteine <=> L-Cystathionine + H2O	cystathionine beta-synthase [EC:4.2.1.22]
		M00034 Methionine salvage pathway	18166935	1.1	S-Adenosyl-L-methionine + H+ <=> S-Adenosyl-methioninamine + CO2	S-adenosylmethionine decarboxylase [EC:4.1.1.50]
		M00035 Methionine degradation	18170106	-1.1	L-Serine + L-Homocysteine <=> L-Cystathionine + H2O	cystathionine beta-synthase [EC:4.2.1.22]
			18169021	1.6	L-Cystathionine + H2O <=> L-Cysteine + Ammonia + 2-Oxobutanoate	cystathionine gamma-lyase [EC:4.4.1.1]
	Branched-chain amino acid metabolism	M00019 Valine/isoleucine biosynthesis, pyruvate => valine / 2-oxobutanoate => isoleucine	18171582	1.6	L-Valine + 2-Oxoglutarate <=> 3-Methyl-2-oxobutanoic acid + L-Glutamate	3-isopropylmalate dehydrogenase [EC:1.1.1.85]
			18171582	1.6	L-Isoleucine + 2-Oxoglutarate <=> (S)-3-Methyl-2-oxopentanoic acid + L-Glutamate	3-isopropylmalate dehydrogenase [EC:1.1.1.85]
		M00535 Isoleucine biosynthesis, pyruvate => 2-oxobutanoate	18164144	2.7	2-Oxobutanoate + CO2 + NADH + H+ <=> D-erythro-3-Methylmalate + NAD+	branched-chain amino acid aminotransferase [EC:2.6.1.42]
			18164145	-1.1	2-Oxobutanoate + CO2 + NADH + H+ <=> D-erythro-3-Methylmalate + NAD+	branched-chain amino acid aminotransferase [EC:2.6.1.42]
		M00570 Isoleucine biosynthesis, threonine => 2-oxobutanoate => isoleucine	18171582	1.6	L-Isoleucine + 2-Oxoglutarate <=> (S)-3-Methyl-2-oxopentanoic acid + L-Glutamate	3-isopropylmalate dehydrogenase [EC:1.1.1.85]
		M00432 Leucine biosynthesis, 2-oxoisovalerate => 2-oxoisocaproate	18171582	1.6	(2S)-2-Isopropyl-3-oxosuccinate <=> (2R,3S)-3-Isopropylmalate	3-isopropylmalate dehydrogenase [EC:1.1.1.85]
		M00036 Leucine degradation, leucine => acetoacetate + acetyl-CoA	18171582	1.6	L-Leucine + 2-Oxoglutarate <=> 4-Methyl-2-oxopentanoate + L-Glutamate	3-isopropylmalate dehydrogenase [EC:1.1.1.85]
	Lysine metabolism	M00016 Lysine biosynthesis, succinyl-DAP pathway, aspartate => lysine
		M00030 Lysine biosynthesis, AAA pathway, 2-oxoglutarate => 2-aminoadipate => lysine
		M00433 Lysine biosynthesis, 2-oxoglutarate => 2-oxoadipate
		M00031 Lysine biosynthesis, mediated by LysW, 2-aminoadipate => lysine
		M00032 Lysine degradation, lysine => saccharopine => acetoacetyl-CoA	18169441	1.3	2-Oxoadipate + Enzyme N6-(lipoyl)lysine <=> [Dihydrolipoyllysine-residue succinyltransferase] S-glutaryldihydrolipoyllysine + CO2	2-oxoglutarate dehydrogenase E1 component [EC:1.2.4.2]
			18166931	-1.1	lysine => saccharopine	saccharopine dehydrogenase (NAD+, L-lysine forming) [EC:1.5.1.7]
	Arginine and proline metabolism	M00015 Proline biosynthesis, glutamate => proline	18164653	1.4	ATP + L-Glutamate <=> ADP + L-Glutamyl 5-phosphate	glutamate 5-kinase [EC:2.7.2.11]
		M00028 Ornithine biosynthesis, glutamate => ornithine
		M00763 Ornithine biosynthesis, mediated by LysW, glutamate => ornithine
		M00029 Urea cycle
	Histidine metabolism	M00026 Histidine biosynthesis, PRPP => histidine
		M00045 Histidine degradation, histidine => N-formiminoglutamate => glutamate
	Aromatic amino acid metabolism	M00022 Shikimate pathway, phosphoenolpyruvate + erythrose-4P => chorismate	18167331	-1.1	Phosphoenolpyruvate + D-Erythrose 4-phosphate + H2O <=> 2-Dehydro-3-deoxy-D-arabino-heptonate 7-phosphate + Orthophosphate	3-deoxy-7-phosphoheptulonate synthase [EC:2.5.1.54]
		M00023 Tryptophan biosynthesis, chorismate => tryptophan	18170862	-1.1	Chorismate => Anthranilate	anthranilate synthase [EC:4.1.3.27]
		M00024 Phenylalanine biosynthesis, chorismate => phenylalanine
		M00025 Tyrosine biosynthesis, chorismate => tyrosine
		M00040 Tyrosine biosynthesis, prephanate => pretyrosine => tyrosine
		M00042 Catecholamine biosynthesis, tyrosine => dopamine => noradrenaline => adrenaline	18170755	-2.3	L-Tyrosine + Oxygen <=> 3,4-Dihydroxy-L-phenylalanine (L-DOPA) + H2O	tyrosinase [EC:1.14.18.1]
		M00043 Thyroid hormone biosynthesis, tyrosine => triiodothyronine/thyroxine
		M00044 Tyrosine degradation, tyrosine => homogentisate	18162305	-2.3	3-(4-Hydroxyphenyl)pyruvate + Oxygen <=> Homogentisate + CO2	4-hydroxyphenylpyruvate dioxygenase [EC:1.13.11.27]
			18165427	-1.2	Homogentisate + Oxygen <=> 4-Maleylacetoacetate	homogentisate 1,2-dioxygenase [EC:1.13.11.5]
			18166420	11	Homogentisate + Oxygen <=> 4-Maleylacetoacetate	homogentisate 1,2-dioxygenase [EC:1.13.11.5]
		M00350 Capsaicin biosynthesis, L-Phenylalanine => Capsaicin
		M00037 Melatonin biosynthesis, tryptophan => serotonin => melatonin
		M00038 Tryptophan metabolism, tryptophan => kynurenine => 2-aminomuconate	18165712	-1.6	Tryptophan + O2 = N-Formyl-kynurenine	indoleamine 2,3-dioxygenase [EC:1.13.11.52]
	Other amino acid metabolism	M00033 Ectoine biosynthesis, aspartate => ectoine	18171202	2
		M00027 GABA (gamma-Aminobutyrate) shunt	18170744	1.1	L-Glutamate <=> 4-Aminobutanoate + CO2	glutamate decarboxylase [EC:4.1.1.15]
			18170745	1.7	L-Glutamate <=> 4-Aminobutanoate + CO2	glutamate decarboxylase [EC:4.1.1.15]
			18169306	1.3	4-Aminobutanoate + 2-Oxoglutarate <=> Succinate semialdehyde + L-Glutamate	4-aminobutyrate aminotransferase [EC:2.6.1.19]
		M00047 Creatine pathway
	Cofactor and vitamin biosynthesis	M00127 Thiamine biosynthesis, AIR => thiamine-P/thiamine-2P
		M00125 Riboflavin biosynthesis, GTP => riboflavin/FMN/FAD
		M00124 Pyridoxal biosynthesis, erythrose-4P => pyridoxal-5P
		M00115 NAD biosynthesis, aspartate => NAD
		M00119 Pantothenate biosynthesis, valine/L-aspartate => pantothenate	18170744	1.1	L-Aspartate <=> beta-Alanine + CO2	glutamate decarboxylase [EC:4.1.1.15]
			18170745	1.7	L-Aspartate <=> beta-Alanine + CO2	glutamate decarboxylase [EC:4.1.1.15]
			18171582	1.6	L-Valine + 2-Oxoglutarate <=> 3-Methyl-2-oxobutanoic acid + L-Glutamate	branched-chain amino acid aminotransferase [EC:2.6.1.42]
			18162834	2.5	5,10-Methylenetetrahydrofolate + 3-Methyl-2-oxobutanoic acid + H2O <=> Tetrahydrofolate + 2-Dehydropantoate	3-methyl-2-oxobutanoate hydroxymethyltransferase [EC:2.1.2.11]
			18171612	1	5,10-Methylenetetrahydrofolate + 3-Methyl-2-oxobutanoic acid + H2O <=> Tetrahydrofolate + 2-Dehydropantoate	3-methyl-2-oxobutanoate hydroxymethyltransferase [EC:2.1.2.11]
			18170502	-5.5	5,10-Methylenetetrahydrofolate + 3-Methyl-2-oxobutanoic acid + H2O <=> Tetrahydrofolate + 2-Dehydropantoate	3-methyl-2-oxobutanoate hydroxymethyltransferase [EC:2.1.2.11]
			18166086	-1.1	5,10-Methylenetetrahydrofolate + 3-Methyl-2-oxobutanoic acid + H2O <=> Tetrahydrofolate + 2-Dehydropantoate	3-methyl-2-oxobutanoate hydroxymethyltransferase [EC:2.1.2.11]
		M00120 Coenzyme A biosynthesis, pantothenate => CoA
		M00572 Pimeloyl-ACP biosynthesis, BioC-BioH pathway, malonyl-ACP => pimeloyl-ACP	18162737	1.4	3-Ketoglutaryl-[acp] methyl ester + NADPH + H+ <=> 3-Hydroxyglutaryl-[acp] methyl ester + NADP+	(FabG) 3-oxoacyl-[acyl-carrier protein] reductase [EC:1.1.1.100]
			18162737	1.4	3-Ketopimeloyl-[acp] methyl ester + NADPH + H+ <=> 3-Hydroxypimeloyl-[acp] methyl ester + NADP+	(FabG) 3-oxoacyl-[acyl-carrier protein] reductase [EC:1.1.1.100]
		M00123 Biotin biosynthesis, pimeloyl-ACP/CoA => biotin	18170611	1.2	ATP + 7,8-Diaminononanoate + CO2 <=> ADP + Orthophosphate + Dethiobiotin	dethiobiotin synthetase [EC:6.3.3.3]
			18170611	1.2	S-Adenosyl-L-methionine + 8-Amino-7-oxononanoate <=> S-Adenosyl-4-methylthio-2-oxobutanoate + 7,8-Diaminononanoate	adenosylmethionine---8-amino-7-oxononanoate aminotransferase [EC:2.6.1.62]
		M00573 Biotin biosynthesis, BioI pathway, long-chain-acyl-ACP => pimeloyl-ACP => biotin	18170611	1.2	ATP + 7,8-Diaminononanoate + CO2 <=> ADP + Orthophosphate + Dethiobiotin	dethiobiotin synthetase [EC:6.3.3.3]
			18170611	1.2	S-Adenosyl-L-methionine + 8-Amino-7-oxononanoate <=> S-Adenosyl-4-methylthio-2-oxobutanoate + 7,8-Diaminononanoate	adenosylmethionine---8-amino-7-oxononanoate aminotransferase [EC:2.6.1.62]
		M00577 Biotin biosynthesis, BioW pathway, pimelate => pimeloyl-CoA => biotin	18170611	1.2	ATP + 7,8-Diaminononanoate + CO2 <=> ADP + Orthophosphate + Dethiobiotin	dethiobiotin synthetase [EC:6.3.3.3]
			18170611	1.2	S-Adenosyl-L-methionine + 8-Amino-7-oxononanoate <=> S-Adenosyl-4-methylthio-2-oxobutanoate + 7,8-Diaminononanoate	adenosylmethionine---8-amino-7-oxononanoate aminotransferase [EC:2.6.1.62]
		M00126 Tetrahydrofolate biosynthesis, GTP => THF
		M00121 Heme biosynthesis, glutamate => protoheme/siroheme
		M00129 Ascorbate biosynthesis, animals, glucose-1P => ascorbate
		M00114 Ascorbate biosynthesis, plants, glucose-6P => ascorbate	18171295	1.9	alpha-D-Glucose 6-phosphate <=> beta-D-Fructose 6-phosphate	glucose-6-phosphate isomerase [EC:5.3.1.9]
		M00550 Ascorbate degradation, ascorbate => D-xylulose-5P
		M00112 Tocopherol/tocotorienol biosynthesis
		M00122 Cobalamin biosynthesis, cobinamide => cobalamin
		M00117 Ubiquinone biosynthesis, prokaryotes, chorismate => ubiquinone
		M00128 Ubiquinone biosynthesis, eukaryotes, 4-hydroxybenzoate => ubiquinone
		M00116 Menaquinone biosynthesis, chorismate => menaquinone
		M00118 Glutathione biosynthesis, glutamate => glutathione	18162574	1.6	ATP + L-Glutamate + L-Cysteine <=> ADP + Orthophosphate + gamma-L-Glutamyl-L-cysteine	glutamate--cysteine ligase catalytic subunit [EC:6.3.2.2]
			18162595	1.2	ATP + L-Glutamate + L-Cysteine <=> ADP + Orthophosphate + gamma-L-Glutamyl-L-cysteine	glutamate--cysteine ligase catalytic subunit [EC:6.3.2.2]
		M00140 C1-unit interconversion, prokaryotes
		M00141 C1-unit interconversion, eukaryotes
	Polyamine biosynthesis	M00133 Polyamine biosynthesis, arginine => agmatine => putrescine => spermidine	18163011	2.7	Agmatine + H2O <=> Putrescine + Urea	agmatinase [EC:3.5.3.11]
			18166935	1.1	S-Adenosyl-L-methionine + H+ <=> S-Adenosylmethioninamine + CO2	S-adenosylmethionine decarboxylase [EC:4.1.1.50]
		M00134 Polyamine biosynthesis, arginine => ornithine => putrescine	18169916	1.4	L-Ornithine <=> Putrescine + CO2	ornithine decarboxylase [EC:4.1.1.17]
		M00135 GABA biosynthesis, eukaryotes, putrescine => GABA
		M00136 GABA biosynthesis, prokaryotes, putrescine => GABA
Secondary metabolism	Aromatics degradation	M00537 Xylene degradation, xylene => methylbenzoate
		M00551 Benzoate degradation, benzoate => catechol / methylbenzoate => methylcatechol
		M00568 Catechol ortho-cleavage, catechol => 3-oxoadipate
		M00569 Catechol meta-cleavage, catechol => acetyl-CoA / 4-methylcatechol => propanoyl-CoA
		M00544 Carbazole degradation, carbazole => 2-oxopent-4-enoate + anthranilate
		M00418 Toluene degradation, anaerobic, toluene => benzoyl-CoA
		M00541 Benzoyl-CoA degradation, benzoyl-CoA => 3-hydroxypimeloyl-CoA
		M00534 Naphthalene degradation, naphthalene => salicylate
		M00624 Terephthalate degradation, terephthalate => 3,4-dihydroxybenzoate
		M00623 Phthalate degradation, phthalate => protocatechuate
	Biosynthesis of secondary metabolites	M00039 Monolignol biosynthesis, phenylalanine / tyrosine => monolignol
		M00137 Flavanone biosynthesis, phenylalanine => naringenin
		M00138 Flavonoid biosynthesis, naringenin => pelargonidin
		M00661 Paspaline biosynthesis, geranylgeranyl-PP + indoleglycerol phosphate => paspaline

## Sheet: Table S7
Table S7. Transcription factors of DEGs.
GeneID	Length	CMsI-Expression	CMsII-Expression	log2FoldChange(CMsII/CMsI)	P-value	Up/Down-Regulation (CMsII/CMsI)	CMsI1_FPKM	CMsI2_FPKM	CMsII1_FPKM	CMsII2_FPKM	Gene Name	Transcription Factors Name (Link to the detarils information in Fungal Transcription Factor Database http://ftfd.snu.ac.kr/intro.php)	Length	Identity	Score	E-value
18168152	2029	15.32	40.935	1.41792	0.845093	Up	12.92	17.72	41.05	40.82	canalicular multispecific organic anion transporter 1(CCM_06137)	AraC_Ch0006 (Helix-turn-helix, AraC type) (e_gw1.12.654.1) [Cochliobolus heterostrophus]	1506	363 / 1338 (27.13%)	449	1e-125
18166845	10357	14.105	41.655	1.56228	0.857776	Up	13.52	14.69	43.19	40.12	multidrug resistance-associated protein, putative(CCM_04824)	AraC_Ch0006 (Helix-turn-helix, AraC type) (e_gw1.12.654.1) [Cochliobolus heterostrophus]	1506	329 / 1230 (26.74%)	388	1e-107
18169800	4467	24.315	67.93	1.4822	0.891061	Up	25.63	23	59.98	75.88	multidrug resistance-associated protein 5(CCM_07790)	AraC_Cpa0004 (Helix-turn-helix, AraC type) (CPAG_04715) [Candida parapsilosis]	1599	474 / 1444 (32.82%)	722	0
18166825	1974	1867.88	725.29	-1.36477	0.934149	Down	1729.85	2005.91	576.29	874.29	heat shock 70 kDa protein(CCM_04804)	AraC_Fs0016 (Helix-turn-helix, AraC type) (estExt_fgenesh1_pm.C_sca_12_chr5_2_00153) [Fusarium solani f. batatas]	1011	113 / 450 (25.11%)	130	1e-29
18166084	2981	52.61	16.42	-1.67988	0.887572	Down	63.69	41.53	16.79	16.05	transcription factor Rap1, putative(CCM_04061)	ARID_Fs0006 (AT-rich interaction region), HOMEOLIKE_Fs0085 (Homeodomain-like) (fgenesh1_pg.sca_18_chr2_1_0000997) [Fusarium solani f. batatas]	733	247 / 747 (33.06%)	337	6e-92
18169016	5140	22.09	47.56	1.10636	0.827758	Up	18.88	25.3	37.99	57.13	HLH transcription factor (Hpa3), putative(CCM_07005)	bHLH_Tvg0005 (bHLH) (e_gw1.5.177.1) [Trichoderma virens Gv29-8]	493	331 / 497 (66.59%)	600	1e-171
18169377	2796	55.51	27.16	-1.03126	0.833075	Down	59.31	51.71	27.34	26.98	Helix-loop-helix DNA binding protein(CCM_07366)	bHLH_Tvg0007 (bHLH) (gw1.10.1039.1) [Trichoderma virens Gv29-8]	313	215 / 309 (69.57%)	395	1e-110
18168208	699	33.12	11.77	-1.49259	0.82449	Down	37.92	28.32	9.33	14.21	Bromodomain associated domain protein(CCM_06193)	BTF_Fg0007 (Bromodomain transcription factor) (FGG00646.1) [Fusarium graminearum]	233	139 / 241 (57.67%)	256	3e-68
18170526	3666	82.43	37.61	-1.13205	0.874169	Down	87.92	76.94	33.56	41.66	vesicular-fusion protein SEC18(CCM_08519)	bZIP_Ate0001 (bZIP) (ATEG_01055.1) [Aspergillus terreus]	990	142 / 433 (32.79%)	179	3e-44
18165275	2055	121.87	57.2	-1.09126	0.887406	Down	133.72	110.02	48.21	66.19	bZIP transcription factor (Fcr3), putative(CCM_03249)	bZIP_Fs0039 (bZIP) (estExt_Genewise1Plus.C_sca_2_chr3_3_01039) [Fusarium solani f. batatas]	308	179 / 322 (55.59%)	314	2e-85
18166220	2785	62.445	27.155	-1.20137	0.865142	Down	67.83	57.06	23.41	30.9	Protein kinase-like domain(CCM_04197)	bZIP_Hc0037 (bZIP) (HCB02934.1) [Histoplasma capsulatum]	817	241 / 789 (30.54%)	282	2e-75
18171377	2283	58.605	20.7	-1.50139	0.883474	Down	70.24	46.97	18.6	22.8	hypothetical protein(CCM_09374)	bZIP_Hc0037 (bZIP) (HCB02934.1) [Histoplasma capsulatum]	817	218 / 757 (28.79%)	216	2e-55
18165644	2490	48.645	22.09	-1.1389	0.834681	Down	59.53	37.76	19.57	24.61	hypothetical protein(CCM_03618)	bZIP_Hc0037 (bZIP) (HCB02934.1) [Histoplasma capsulatum]	817	215 / 835 (25.74%)	164	7e-40
18163180	537	6.685	27.95	2.06385	0.837672	Up	9.36	4.01	21.68	34.22	Basic leucine zipper(CCM_01148)	bZIP_Ta0012 (bZIP) (159404) [Trichoderma atroviride]	194	69 / 155 (44.51%)	111	8e-25
18169317	3548	12.535	33.455	1.41626	0.819229	Up	10.57	14.5	35.42	31.49	hypothetical protein(CCM_07306)	C2H2_Fs0184 (C2H2 zinc finger) (estExt_Genewise1Plus.C_sca_54_chr3_4_00097) [Fusarium solani f. batatas]	588	368 / 642 (57.32%)	658	0
18163959	3182	61.035	26.915	-1.18123	0.861099	Down	62.49	59.58	20.5	33.33	hypothetical protein(CCM_01930)	C2H2_Fs0262 (C2H2 zinc finger) (fgenesh1_pg.sca_31_chr3_5_0000007) [Fusarium solani f. batatas]	897	86 / 299 (28.76%)	125	3e-28
18163703	1671	10.82	31.685	1.5501	0.822663	Up	13.56	8.08	27.25	36.12	C2H2 finger domain-containing protein(CCM_01673)	C2H2_Fs0299 (C2H2 zinc finger) (fgenesh1_pm.sca_3_chr4_2_0000556) [Fusarium solani f. batatas]	515	226 / 535 (42.24%)	397	1e-110
18167168	1185	6.065	31.325	2.36873	0.862206	Up	0	12.12	31.65	31	C2H2 finger domain protein, putative(CCM_05149)	C2H2_Ss0040 (C2H2 zinc finger) (SS1G_06088.1) [Sclerotinia sclerotiorum]	404	232 / 418 (55.5%)	419	1e-117
18166650	1326	31.81	111.415	1.80839	0.926783	Up	33.1	30.52	122	100.83	zinc finger protein 58(CCM_04628)	C2H2_Tvg0097 (C2H2 zinc finger) (gw1.14.467.1) [Trichoderma virens Gv29-8]	443	278 / 455 (61.09%)	543	1e-154
18171300	3351	16.345	36.99	1.17829	0.805826	Up	6.35	26.34	58.95	15.03	DUF221 domain-containing protein(CCM_09297)	C2H2_Ur0043 (C2H2 zinc finger) (UREG_06040.1) [Uncinocarpus reesii]	1513	298 / 779 (38.25%)	515	1e-145
18167269	498	4.66	23.9	2.35861	0.824601	Up	1.47	7.85	23.64	24.16	CBF/NF-Y family transcription factor(CCM_05250)	CCAAT_Fv0016 (Heteromeric CCAAT factors) (FVEG_03891) [Fusarium verticillioides]	138	129 / 165 (78.18%)	243	1e-64
18168944	2283	114.06	48.39	-1.23701	0.898372	Down	127.96	100.16	46.75	50.03	IBR finger domain protein(CCM_06933)	CCHC_Cir20008 (Zinc finger, CCHC-type) (CIRG_06435) [Coccidioides immitis RMSCC2394]	498	81 / 266 (30.45%)	156	2e-37
18170152	1941	64.54	31.365	-1.04104	0.847641	Down	75.7	53.38	27.31	35.42	retinoblastoma-binding protein(CCM_08143)	CCHC_Fg0022 (Zinc finger, CCHC-type) (FGSG_09892.3) [Fusarium graminearum]	617	458 / 664 (68.97%)	852	0
18163816	2352	14.025	39.785	1.50422	0.848582	Up	16.91	11.14	43.21	36.36	Homeodomain-like protein(CCM_01786)	CENTB_Tr0004 (Centromere protein B, DNA-binding region), HOMEOLIKE_Tr0061 (Homeodomain-like) (e_gw1.4.756.1) [Trichoderma reesei]	561	215 / 550 (39.09%)	330	6e-90
18166083	1811	69.91	25.9	-1.43255	0.889787	Down	83.3	56.52	25.32	26.48	DHHC zinc finger domain protein(CCM_04060)	DHHC_Tvg0001 (Zinc finger, DHHC-type) (estExt_Genewise1Plus.C_21641) [Trichoderma virens Gv29-8]	418	227 / 403 (56.32%)	503	1e-142
18162595	1251	48.47	111.615	1.20337	0.89455	Up	44.04	52.9	95.51	127.72	sexual development transcription factor NsdD(CCM_00560)	GATA_Ta0001 (GATA type zinc finger) (136064) [Trichoderma atroviride]	419	266 / 438 (60.73%)	479	1e-135
18163846	5146	68.005	32.265	-1.07567	0.857554	Down	74.31	61.7	28.71	35.82	AAA family ATPase(CCM_01816)	HMG_Cpa0005 (HMG) (CPAG_03827) [Candida parapsilosis]	1306	465 / 1188 (39.14%)	709	0
18169282	1098	123.215	36.305	-1.76294	0.928833	Down	144.92	101.51	29.71	42.9	Chromatin SPT2(CCM_07271)	HMG_Fg0060 (HMG) (FGSG_05604.3) [Fusarium graminearum]	397	183 / 402 (45.52%)	270	3e-72
18168007	3303	25.43	2.64	-3.26792	0.85401	Down	30.64	20.22	1.41	3.87	Breast cancer suppressor protein BRCT(CCM_05989)	HMG_Fs0052 (HMG) (estExt_fgenesh1_pm.C_sca_8_chr1_1_00177) [Fusarium solani f. batatas]	1136	526 / 1185 (44.38%)	797	0
18166367	4998	78.145	33.7	-1.2134	0.878766	Down	86.96	69.33	32.75	34.65	SNF2 family helicase/ATPase, putative(CCM_04344)	HMG_Fs0054 (HMG) (estExt_fgeneshN1_pm.C_sca_6_chr9_2_00027) [Fusarium solani f. batatas]	1066	173 / 682 (25.36%)	208	6e-53
18165573	1908	65.33	24.15	-1.43572	0.886243	Down	67.46	63.2	22.71	25.59	Chromo domain(CCM_03547)	HMG_Fv0091 (HMG) (FVEG_05999) [Fusarium verticillioides]	482	99 / 349 (28.36%)	109	2e-23
18163686	1638	133.24	53.555	-1.31493	0.908341	Down	145.7	120.78	49.69	57.42	RNA splicing factor (Pad-1), putative(CCM_01656)	HMG_Hp0009 (HMG) (612211) [Hyaloperonospora parasitica]	475	136 / 512 (26.56%)	122	1e-27
18164302	730	115.765	291.485	1.33222	0.925233	Up	111.92	119.61	331.66	251.31	nucleosome binding protein(CCM_02275)	HMG_Nc0086 (HMG) (NCU09995.3) [Neurospora crassa]	95	84 / 95 (88.42%)	172	9e-44
18170074	4354	34.1	12.9	-1.4024	0.820226	Down	37.87	30.33	12.79	13.01	hypothetical protein(CCM_08065)	HMG_Pb0024 (HMG) (PAAG_05388) [Paracoccidioides brasiliensis]	475	249 / 470 (52.97%)	451	1e-126
18163893	1608	47.695	22.925	-1.05692	0.82006	Down	59.22	36.17	20.53	25.32	hypothetical protein(CCM_01864)	HMG_Pb0024 (HMG) (PAAG_05388) [Paracoccidioides brasiliensis]	475	252 / 467 (53.96%)	475	1e-133
18162870	4851	36.685	11.19	-1.71298	0.853954	Down	41.43	31.94	8.04	14.34	helicase SWR1(CCM_00836)	HMG_PCR0020 (HMG) (CAP96635.1) [Penicillium chrysogenum]	1399	175 / 514 (34.04%)	259	3e-68
18168841	1329	12.095	86.71	2.84179	0.937472	Up	5.79	18.4	111.99	61.43	HMG box protein(CCM_06830)	HMG_Ptr0041 (HMG) (PTRG_11789) [Pyrenophora tritici-repentis]	679	116 / 444 (26.12%)	150	7e-36
18166817	5175	37.88	87.205	1.20297	0.884083	Up	35.95	39.81	89.22	85.19	ARS binding protein Abp2, putative(CCM_04796)	HMG_Tr0054 (HMG) (fgenesh5_pg.C_scaffold_2000535) [Trichoderma reesei]	709	360 / 749 (48.06%)	627	1e-179
18163946	1881	38.07	98.045	1.36479	0.901362	Up	37.16	38.98	114.43	81.66	homeoprotein(CCM_01917)	HOMEO_Fs0030 (Homeobox), HOMEOLIKE_Fs0070 (Homeodomain-like) (e_gw1.17.43.1) [Fusarium solani f. batatas]	612	449 / 640 (70.15%)	847	0
18165300	1356	91.32	43.235	-1.07873	0.874058	Down	117.42	65.22	40.99	45.48	Regulator of G protein signaling superfamily(CCM_03274)	HOMEO_Ss0010 (Homeobox) (SS1G_05421.1) [Sclerotinia sclerotiorum]	403	169 / 427 (39.57%)	281	4e-78
18165107	762	52.13	124.365	1.25439	0.902747	Up	67.23	37.03	138.61	110.12	nucleolar protein 16(CCM_03080)	HOMEOLIKE_Tr0065 (Homeodomain-like) (e_gw1.7.434.1) [Trichoderma reesei]	231	143 / 253 (56.52%)	266	3e-71
18162136	2105	50.925	18.425	-1.46671	0.871289	Down	52.73	49.12	15.48	21.37	Nitrogen permease regulator 2(CCM_00101)	HOMEOLIKE_Ur0030 (Homeodomain-like) (UREG_06611.1) [Uncinocarpus reesii]	547	106 / 319 (33.22%)	175	2e-43
18170385	1207	276.91	593.565	1.09999	0.913214	Up	161.98	391.84	843.13	344	hypothetical protein(CCM_08377)	HOMEOLIKE_Vd0023 (Homeodomain-like) (VDAG_07677) [Verticillium dahliae VdLs. 17]	227	82 / 234 (35.04%)	127	3e-29
18163119	555	19.92	1.93	-3.36754	0.819118	Down	21.5	18.34	3.85	0	Multiprotein bridging factor 1(CCM_01086)	HTH_3_Fs0002 (Helix-turn-helix type 3), Lambda_Fs0004 (Lambda repressor-like, DNA-binding) (estExt_fgenesh1_kg.C_sca_5_chr5_3_00 [Fusarium solani f. batatas]	153	121 / 184 (65.76%)	229	3e-60
18165285	1548	138.945	63.795	-1.123	0.89455	Down	129.54	148.35	39.26	88.33	MYB DNA-binding domain containing protein(CCM_03259)	Myb_Fs0061 (Myb), HOMEOLIKE_Fs0072 (Homeodomain-like) (e_gw1.2.1403.1) [Fusarium solani f. batatas]	558	318 / 561 (56.68%)	569	1e-162
18167100	4713	35.685	181.87	2.34952	0.949657	Up	38.87	32.5	169.81	193.93	CHY zinc finger domain protein(CCM_05080)	Myb_Ps0124 (Myb), HOMEOLIKE_Ps0337 (Homeodomain-like) (estExt_fgenesh1_pg.C_170075) [Phytophthora sojae]	610	109 / 324 (33.64%)	167	7e-41
18166057	2249	34.58	13.715	-1.33418	0.815241	Down	36.46	32.7	12.33	15.1	NDT80 / PhoG like DNA-binding family protein(CCM_04034)	NDT80_Fv0008 (NDT80/PhoG like DNA-binding), P53_Fv0011 (p53-like transcription factor) (FVEG_06315) [Fusarium verticillioides]	516	155 / 412 (37.62%)	228	2e-59
18169021	2107	170.135	524.555	1.62441	0.943121	Up	183.15	157.12	454.13	594.98	cystathionine gamma-lyase(CCM_07010)	NEG_Ur0001 (Negative transcriptional regulator) (UREG_06896.1) [Uncinocarpus reesii]	653	107 / 356 (30.05%)	143	6e-34
18171569	3052	8.42	79.235	3.23425	0.937528	Up	9.76	7.08	93.51	64.96	MFS phospholipid transporter (Git1), putative(CCM_09567)	OBFOLD_CpS0038 (Nucleic acid-binding, OB-fold) (CPSG_05980) [Coccidioides posadasii Silveira]	662	112 / 466 (24.03%)	105	3e-22
18170940	2172	30.355	10.605	-1.51719	0.813469	Down	35.56	25.15	11.89	9.32	ATP dependent RNA helicase(CCM_08935)	OBFOLD_Mg70083 (Nucleic acid-binding, OB-fold) (MGG_08807.6) [Magnaporthe oryzae 70-15]	1207	301 / 658 (45.74%)	560	1e-159
18165900	3255	67.995	24.485	-1.47353	0.890452	Down	81.09	54.9	21.62	27.35	molecular chaperone (ABC1), putative(CCM_03877)	OBFOLD_Ss0041 (Nucleic acid-binding, OB-fold) (SS1G_13210.1) [Sclerotinia sclerotiorum]	860	361 / 563 (64.12%)	709	0
18167067	1074	49.33	23.3	-1.08214	0.82809	Down	48.37	50.29	22.06	24.54	hypothetical protein(CCM_05047)	OBFOLD_Ta0025 (Nucleic acid-binding, OB-fold) (35498) [Trichoderma atroviride]	364	173 / 370 (46.75%)	308	1e-83
18170803	1488	247.075	109.075	-1.17963	0.912716	Down	287.74	206.41	100.88	117.27	multisynthetase complex auxiliary component p43(CCM_08798)	OBFOLD_Tr0069 (Nucleic acid-binding, OB-fold) (estExt_GeneWisePlus.C_160207) [Trichoderma reesei]	405	291 / 414 (70.28%)	562	1e-160
18170834	13912	68.555	33.785	-1.02088	0.849911	Down	68.29	68.82	27.49	40.08	ATP-dependent RNA helicase DHX8(CCM_08829)	OBFOLD_Tr0089 (Nucleic acid-binding, OB-fold) (fgenesh1_pm.C_scaffold_24000056) [Trichoderma reesei]	1191	983 / 1193 (82.39%)	999.99	0
18163010	1671	21.44	0.01	-11.0661	0.877991	Down	24.05	18.83	0	0	asparaginyl-tRNA synthetase(CCM_00977)	OBFOLD_Vd0021 (Nucleic acid-binding, OB-fold) (VDAG_06363) [Verticillium dahliae VdLs. 17]	588	406 / 551 (73.68%)	798	0
18164036	939	57.6	232.015	2.01008	0.947497	Up	43.45	71.75	217.18	246.85	GTP-binding protein EsdC(CCM_02007)	TUBBY_Acl0002 (Tubby transcription factors) (ACLA_023960) [Aspergillus clavatus NRRL 1]	456	90 / 265 (33.96%)	112	9e-25
18167327	1881	47.045	9.125	-2.36614	0.900864	Down	49.29	44.8	6.35	11.9	hypothetical protein(CCM_05309)	Undeterminded (Bacterial regulatory protein, LuxR), Undeterminded (Bromodomain transcription factor) (estExt_fgenesh2_pg.C_11120 [Schizophyllum commune H4-8]	1198	119 / 433 (27.48%)	158	3e-38
18163139	852	162.87	496.865	1.60913	0.942291	Up	142.39	183.35	437.65	556.08	C2H2 transcription factor (Egr2), putative(CCM_01106)	Undeterminded (C2H2 zinc finger) (FOXG_00087) [Fusarium oxysporum]	301	165 / 310 (53.22%)	275	9e-74
18163876	3042	45.49	101.655	1.16006	0.887461	Up	47.44	43.54	67.43	135.88	pH-response transcription factor pacC/RIM101(CCM_01847)	Undeterminded (C2H2 zinc finger) (FOXG_02222) [Fusarium oxysporum]	610	429 / 634 (67.66%)	786	0
18163120	2016	136.995	47.915	-1.51557	0.921577	Down	143.35	130.64	42.92	52.91	hypothetical protein(CCM_01087)	Undeterminded (Forkhead), Undeterminded (HMG), Undeterminded (Winged helix repressor DNA-binding) (fgenesh2_pg.2_) [Thielavia terrestris]	1561	132 / 480 (27.5%)	103	9e-22
18169370	2601	41.715	122.96	1.55955	0.919473	Up	46.79	36.64	121.27	124.65	PQ loop repeat protein(CCM_07359)	Undeterminded (GATA type zinc finger), Undeterminded (APSES) (SPPG_06479) [Spizellomyces punctatus]	790	89 / 316 (28.16%)	113	7e-25
18168205	2876	90.705	31.37	-1.5318	0.907953	Down	104.33	77.08	29.51	33.23	PWI domain mRNA processing protein, putative(CCM_06190)	Undeterminded (HMG) (MCYG_06167) [Microsporum canis]	505	94 / 120 (78.33%)	191	2e-48
18168995	3123	41.135	0.01	-12.0062	0.943786	Down	50.67	31.6	0	0	RNA polymerase II holoenzyme/mediator complex component Rgr1, putative(CCM_06984)	Undeterminded (HMG) (SNOG_14511) [Stagonospora nodorum]	1003	172 / 686 (25.07%)	228	4e-59
18166217	3381	50.1	22.455	-1.15777	0.840995	Down	56.97	43.23	23.95	20.96	UMTA methyltransferase family protein(CCM_04194)	Undeterminded (Homeodomain-like) (e_gw1.3.755.1) [Sporotrichum thermophile]	352	98 / 331 (29.6%)	146	5e-35
18169312	3629	24.975	126.98	2.34604	0.942623	Up	21.39	28.56	154.39	99.57	NB-ARC and TPR domain protein(CCM_07301)	Undeterminded (Homeodomain-like) (TSTA_062440) [Talaromyces stipitatus]	1358	113 / 445 (25.39%)	116	3e-25
18170464	1108	15.095	46.62	1.62688	0.874723	Up	14.32	15.87	42.19	51.05	cyanate hydratase, putative(CCM_08457)	Undeterminded (Lambda repressor-like, DNA-binding) (estExt_fgenesh3_kg.C_10293) [Neurospora discreta]	164	118 / 161 (73.29%)	236	1e-62
18169958	3077	129.8	24.05	-2.43218	0.944063	Down	90.04	169.56	32.62	15.48	CobW domain protein(CCM_07948)	Undeterminded (Nucleic acid-binding, OB-fold) (SPPG_08211) [Spizellomyces punctatus]	662	136 / 322 (42.23%)	238	3e-62
18163891	990	180.64	427.805	1.24384	0.921799	Up	103.78	257.5	703.01	152.6	CFEM domain protein(CCM_01862)	Undeterminded (Tubby transcription factors) (estExt_fgenesh2_pg.C_130102) [Neurospora discreta]	366	62 / 216 (28.7%)	100	3e-21
18164139	2580	54.96	23.41	-1.23126	0.858108	Down	60.18	49.74	19.53	27.29	pH-response regulator protein palA/RIM20(CCM_02111)	Undeterminded (Winged helix repressor DNA-binding) (HCEG_00914) [Histoplasma capsulatum H88]	926	177 / 760 (23.28%)	177	8e-44
18168213	1524	47.26	23.09	-1.03335	0.814909	Down	54.91	39.61	23.35	22.83	phenylalanyl-tRNA synthetase alpha chain(CCM_06198)	Undeterminded (Winged helix repressor DNA-binding) (SPPG_02898) [Spizellomyces punctatus]	508	260 / 482 (53.94%)	501	1e-141
18167525	891	20.365	2.79	-2.86775	0.814577	Down	14.35	26.38	2.42	3.16	ThiJ/PfpI domain-containing protein(CCM_05507)	Undeterminded (Winged helix repressor DNA-binding), Undeterminded (Helix-turn-helix, AraC type), Undeterminded (Bacterial regula [Phytophthora capsici]	1511	131 / 256 (51.17%)	263	4e-70
18163668	4271	30.88	75.315	1.28626	0.883806	Up	31.02	30.74	39.93	110.7	dynamin GTPase, putative(CCM_01638)	Undeterminded (Zn2Cys6) (TSTA_122850) [Talaromyces stipitatus]	632	83 / 263 (31.55%)	140	5e-33
18168357	1221	60.41	15.365	-1.97514	0.905682	Down	77.63	43.19	12.01	18.72	hypothetical protein(CCM_06343)	WING_Ptr0016 (Winged helix repressor DNA-binding) (PTRG_03301) [Pyrenophora tritici-repentis]	358	132 / 398 (33.16%)	152	1e-36
18164991	1254	30.82	12.03	-1.35723	0.800399	Down	29.05	32.59	9.03	15.03	kinase isozyme 4(CCM_02964)	YL1_Pa0002 (YL1 nuclear protein) (Pa_7_9840) [Podospora anserina]	960	111 / 351 (31.62%)	108	2e-23
18168483	3666	8.43	43.74	2.37535	0.896655	Up	6.39	10.47	37.67	49.81	fungal specific transcription factor domain protein(CCM_06469)	ZnCys_Acl0274 (Zn2Cys6) (ACLA_023390) [Aspergillus clavatus NRRL 1]	641	384 / 676 (56.8%)	707	0
18167481	2581	22.535	71.17	1.6591	0.903799	Up	17.21	27.86	78.02	64.32	C6 transcription factor, putative(CCM_05463)	ZnCys_Acl0373 (Zn2Cys6) (ACLA_076710) [Aspergillus clavatus NRRL 1]	576	197 / 537 (36.68%)	289	3e-83
18163563	1578	23.61	0.01	-11.2052	0.89167	Down	26.05	21.17	0	0	MFS myo-inositol transporter, putative(CCM_01532)	ZnCys_AnA0275 (Zn2Cys6) (gw1.12.344.1) [Aspergillus niger ATCC 1015]	1554	126 / 452 (27.87%)	140	5e-33
18166488	846	5.27	23.78	2.17387	0.817291	Up	1.05	9.49	18.25	29.31	hypothetical protein(CCM_04465)	ZnCys_Ao0344 (Zn2Cys6) (AO090005000990) [Aspergillus oryzae]	710	65 / 193 (33.67%)	103	5e-22
18170090	15432	33.885	14.15	-1.25984	0.803445	Down	36.84	30.93	13.63	14.67	C6 finger domain protein, putative(CCM_08081)	ZnCys_Ate0203 (Zn2Cys6) (ATEG_07586.1) [Aspergillus terreus]	593	145 / 324 (44.75%)	251	4e-71
18170679	1886	83.16	267.26	1.68428	0.940241	Up	100.98	65.34	313.34	221.18	C6 finger domain protein(CCM_08673)	ZnCys_Cgo0080 (Zn2Cys6) (CHG06019.1) [Chaetomium globosum CBS 148.51]	551	89 / 333 (26.72%)	103	5e-22
18165747	3202	210.095	79.405	-1.40374	0.924734	Down	245.41	174.78	73.27	85.54	serine/threonine-protein kinase Sgk2(CCM_03723)	ZnCys_Cgo0097 (Zn2Cys6) (CHG08035.1) [Chaetomium globosum CBS 148.51]	1127	99 / 260 (38.07%)	160	2e-38
18168480	1608	20.535	52.395	1.35134	0.864809	Up	14.86	26.21	51.73	53.06	Fungal transcriptional regulatory protein(CCM_06466)	ZnCys_Fg0541 (Zn2Cys6) (FGSG_08930.3) [Fusarium graminearum]	537	261 / 508 (51.37%)	442	1e-124
18162158	1917	54	0.01	-12.3987	0.959459	Down	52.18	55.82	0	0	C6 transcription factor, putative(CCM_00123)	ZnCys_Fs0642 (Zn2Cys6) (estExt_fgenesh1_pg.C_sca_1_chr1_3_01001) [Fusarium solani f. batatas]	607	327 / 636 (51.41%)	625	1e-179
18166487	3191	157.955	27.51	-2.52149	0.949601	Down	183.9	132.01	30.38	24.64	Fungal transcriptional regulatory protein(CCM_04464)	ZnCys_Fs0775 (Zn2Cys6) (e_gw1.2.1285.1) [Fusarium solani f. batatas]	741	470 / 763 (61.59%)	881	0
18170449	2541	7.175	45.47	2.66386	0.903412	Up	6.24	8.11	53.23	37.71	Fungal specific transcription factor(CCM_08442)	ZnCys_Fs0850 (Zn2Cys6) (e_gw1.5.1073.1) [Fusarium solani f. batatas]	902	449 / 906 (49.55%)	801	0
18168749	2232	0.18	15.12	6.39232	0.801728	Up	0.35	0	20.61	9.63	hypothetical protein(CCM_06736)	ZnCys_Fs0997 (Zn2Cys6) (fgenesh1_pg.sca_20_chr6_4_0000614) [Fusarium solani f. batatas]	1091	238 / 659 (36.11%)	410	1e-130
18167753	1308	71.995	168.99	1.23097	0.909282	Up	82.87	61.12	177.33	160.65	DUF1275 domain protein(CCM_05735)	ZnCys_Pm0315 (Zn2Cys6) (EEA28832.1) [Penicillium marneffei]	922	101 / 243 (41.56%)	192	6e-49
18162171	849	19.235	85.835	2.15783	0.927393	Up	13.94	24.53	117.18	54.49	DUF1275 domain protein(CCM_00136)	ZnCys_Pm0315 (Zn2Cys6) (EEA28832.1) [Penicillium marneffei]	922	85 / 233 (36.48%)	140	2e-33
18165404	1724	44.135	209.155	2.24458	0.950155	Up	48.87	39.4	158.38	259.93	C6 transcription factor(CCM_03378)	ZnCys_Ta0016 (Zn2Cys6) (127907) [Trichoderma atroviride]	361	229 / 383 (59.79%)	438	1e-123
18162237	1692	28.205	65.755	1.22115	0.869905	Up	28.58	27.83	58.41	73.1	C6 finger domain protein(CCM_00202)	ZnCys_Ta0114 (Zn2Cys6) (28716) [Trichoderma atroviride]	425	191 / 532 (35.9%)	290	4e-78
18164595	3029	1040.03	2750.18	1.4029	0.936198	Up	695.92	1384.14	2776.29	2724.07	Fungal transcriptional regulatory protein(CCM_02568)	ZnCys_Ta0262 (Zn2Cys6) (82331) [Trichoderma atroviride]	638	267 / 683 (39.09%)	452	1e-127
18163512	2483	255.78	583.31	1.18936	0.92047	Up	231.38	280.18	635.6	531.02	Fungal transcriptional regulatory protein(CCM_01481)	ZnCys_Tvg0246 (Zn2Cys6) (fgenesh1_pg.C_scaffold_9000170) [Trichoderma virens Gv29-8]	505	246 / 530 (46.41%)	434	1e-121
18168881	1587	40.79	16.615	-1.29573	0.832798	Down	40.27	41.31	16.88	16.35	Fungal transcriptional regulatory protein(CCM_06870)	ZnCys_Tvg0263 (Zn2Cys6) (fgenesh1_pm.C_scaffold_34000006) [Trichoderma virens Gv29-8]	523	243 / 527 (46.11%)	457	1e-128
18171348	1334	21.745	48.67	1.16235	0.837561	Up	13.58	29.91	57.03	40.31	alcohol dehydrogenase, putative(CCM_09345)	ZnCys_Ur0069 (Zn2Cys6) (UREG_06498.1) [Uncinocarpus reesii]	1199	142 / 395 (35.94%)	215	1e-55

## Sheet: Table S8
Table S8. Major Facilitator Superfamily (MFS) of DEGs.
GeneID	Length	CMsI-Expression	CMsII-Expression	log2FoldChange(CMsII/CMsI)	P-value	Up/Down-Regulation(CMsII/CMsI)	Cellular Component	Molecular Function	Biological Process	Kegg Orthology	Nr Description	CMsI1_FPKM	CMsI2_FPKM	CMsII1_FPKM	CMsII2_FPKM	To	Gene Name
18168482	2569	19.55	405.49	4.37443	0.966549	Up	GO:0016021//integral component of membrane	NA	GO:0055085//transmembrane transport	K08158//MFS transporter, DHA1 family, multidrug resistance protein;K08157//MFS transporter, DHA1 family, multidrug resistance protein	gi|573987503|ref|XP_006671672.1|//MFS transporter, putative [Cordyceps militaris CM01];gi|700481835|gb|KGO68383.1|//Major facilitator superfamily domain, general substrate transporter [Penicillium italicum]	16.94	22.16	312.43	498.55	XM_006671609	MFS transporter, putative(CCM_06468)
18170267	1733	25.02	365.04	3.8669	0.964721	Up	GO:0016021//integral component of membrane	NA	GO:0055085//transmembrane transport	K17866//diphthamide biosynthesis protein 2;K00276//primary-amine oxidase [EC:1.4.3.21];K02835//peptide chain release factor 1;K11231//osomolarity two-component system, sensor histidine kinase SLN1 [EC:2.7.13.3]	gi|573991081|ref|XP_006673461.1|//MFS monocarboxylate transporter, putative [Cordyceps militaris CM01];gi|701778001|gb|KGQ11634.1|//Riboflavin transporter MCH5 [Beauveria bassiana D1-5]	30.45	19.59	471.87	258.21	XM_006673398	MFS monocarboxylate transporter, putative(CCM_08259)
18170338	1722	220.45	1247.03	2.49997	0.96173	Up	GO:0031224//intrinsic component of membrane	NA	GO:0044763//single-organism cellular process	K08197//MFS transporter, SIT family, siderophore-iron:H+ symporter	gi|701771640|gb|KGQ06369.1|//Siderophore iron transporter mirB [Beauveria bassiana D1-5]	118.22	322.68	1522.58	971.48	XM_006673469	siderophore iron transporter mirB(CCM_08330)
18162682	1650	26.34	297.16	3.49591	0.961619	Up	NA	NA	NA	K08165//MFS transporter, DHA2 family, multidrug resistance protein	gi|701773816|gb|KGQ08169.1|//Drug resistance protein [Beauveria bassiana D1-5]	24.94	27.74	284.84	309.48	XM_006665807	membrane transporter(CCM_00648)
18170813	2209	118.15	650.3	2.46049	0.960069	Up	NA	NA	NA	K08197//MFS transporter, SIT family, siderophore-iron:H+ symporter	gi|701771767|gb|KGQ06475.1|//Siderophore iron transporter mirB [Beauveria bassiana D1-5];gi|573992173|ref|XP_006674007.1|//siderophore iron transporter mirB [Cordyceps militaris CM01]	181.28	55.02	690.32	610.28	XM_006673944	siderophore iron transporter mirB(CCM_08808)
18170784	1860	89.085	305.055	1.77581	0.943675	Up	NA	NA	NA	K08197//MFS transporter, SIT family, siderophore-iron:H+ symporter	gi|701771728|gb|KGQ06442.1|//Siderophore iron transporter 1 [Beauveria bassiana D1-5]	119.06	59.11	334.27	275.84	XM_006673915	siderochrome-iron transporter (Sit1), putative(CCM_08779)
18166943	1605	67.285	280.475	2.05952	0.949878	Up	NA	NA	NA	K01939//adenylosuccinate synthase [EC:6.3.4.4];K03448//MFS transporter, ACS family, pantothenate transporter;K13336//peroxin-3;K11369//retrograde regulation protein 2	gi|701768191|gb|KGQ03566.1|//putative transporter [Beauveria bassiana D1-5]	79.04	55.53	252.96	307.99	XM_006670068	Major facilitator superfamily transporter(CCM_04922)
18164898	2433	63.525	226.63	1.83494	0.9429	Up	NA	NA	NA	K08197//MFS transporter, SIT family, siderophore-iron:H+ symporter	gi|573980293|ref|XP_006668086.1|//general substrate transporter [Cordyceps militaris CM01];gi|701778948|gb|KGQ12440.1|//Siderophore iron transporter mirB [Beauveria bassiana D1-5]	109.75	17.3	193.32	259.94	XM_006668023	general substrate transporter(CCM_02871)
18169944	2322	634.19	1840.38	1.53701	0.942401	Up	GO:0016021//integral component of membrane	GO:0009055//electron carrier activity;GO:0016705//oxidoreductase activity, acting on paired donors, with incorporation or reduction of molecular oxygen;GO:0020037//heme binding;GO:0005506//iron ion binding;GO:0004497//monooxygenase activity;GO:0008318//protein prenyltransferase activity	GO:0055085//transmembrane transport;GO:0018342//protein prenylation;GO:0055114//oxidation-reduction process	K05955//protein farnesyltransferase/geranylgeranyltransferase type-1 subunit alpha [EC:2.5.1.58 2.5.1.59];K10438//3-hydroxyphenylacetate 6-hydroxylase [EC:1.14.13.63];K01613//phosphatidylserine decarboxylase [EC:4.1.1.65];K03448//MFS transporter, ACS family, pantothenate transporter	gi|573990431|ref|XP_006673136.1|//Cytochrome P450 [Cordyceps militaris CM01];gi|701768983|gb|KGQ04213.1|//Pantothenate transporter liz1 [Beauveria bassiana D1-5]	598.87	669.51	1985.58	1695.17	XM_006673074	pantothenate transporter, putative(CCM_07934)
18165270	1617	48.755	175.585	1.84855	0.939632	Up	NA	NA	NA	K01952//phosphoribosylformylglycinamidine synthase [EC:6.3.5.3];K16066//3-hydroxy acid dehydrogenase / malonic semialdehyde reductase [EC:1.1.1.381 1.1.1.-];K13095//splicing factor 1;K10866//DNA repair protein RAD50 [EC:3.6.-.-];K14708//solute carrier family 26 (sodium-independent sulfate anion transporter), member 11	gi|666868651|gb|KEZ44992.1|//hypothetical protein SAPIO_CDS2379 [Scedosporium apiospermum]	44.38	53.13	203.04	148.13	XM_006668395	MFS multidrug transporter(CCM_03244)
18162620	1464	12.38	88.67	2.84043	0.938082	Up	NA	NA	NA	K08192//MFS transporter, ACS family, allantoate permease	gi|701777890|gb|KGQ11541.1|//putative transporter [Beauveria bassiana D1-5]	10.94	13.82	89.8	87.54	XM_006665745	allantoate permease, putative(CCM_00585)
18171569	3052	8.42	79.235	3.23425	0.937528	Up	GO:0016021//integral component of membrane	GO:0022857//transmembrane transporter activity	GO:0055085//transmembrane transport	K08176//MFS transporter, PHS family, inorganic phosphate transporter;K08165//MFS transporter, DHA2 family, multidrug resistance protein;K09420//myb proto-oncogene protein	gi|573993681|ref|XP_006674761.1|//MFS transporter [Cordyceps militaris CM01];gi|701779004|gb|KGQ12488.1|//putative metabolite transport protein [Beauveria bassiana D1-5]	9.76	7.08	93.51	64.96	XM_006674700	MFS phospholipid transporter (Git1), putative(CCM_09567)
18170559	1746	71.94	225.515	1.64836	0.937417	Up	NA	NA	NA	K08157//MFS transporter, DHA1 family, multidrug resistance protein	gi|701768891|gb|KGQ04135.1|//putative MFS-type transporter [Beauveria bassiana D1-5]	61.33	82.55	174.1	276.93	XM_006673690	MFS multidrug transporter, putative(CCM_08552)
18163562	3802	50.67	166.91	1.71987	0.934592	Up	GO:0016021//integral component of membrane	GO:0022891//substrate-specific transmembrane transporter activity	GO:0055085//transmembrane transport	K08157//MFS transporter, DHA1 family, multidrug resistance protein;K08150//MFS transporter, SP family, solute carrier family 2 (myo-inositol transporter), member 13	gi|701776618|gb|KGQ10462.1|//putative transporter C36.03c [Beauveria bassiana D1-5];gi|573977610|ref|XP_006666750.1|//MFS multidrug transporter, putative [Cordyceps militaris CM01]	54.16	47.18	139.97	193.85	XM_006666687	MFS multidrug transporter, putative(CCM_01531)
18168174	1737	29.645	109.58	1.88612	0.928223	Up	NA	NA	NA	K01952//phosphoribosylformylglycinamidine synthase [EC:6.3.5.3];K16066//3-hydroxy acid dehydrogenase / malonic semialdehyde reductase [EC:1.1.1.381 1.1.1.-];K13095//splicing factor 1;K10866//DNA repair protein RAD50 [EC:3.6.-.-];K14708//solute carrier family 26 (sodium-independent sulfate anion transporter), member 11	gi|701778152|gb|KGQ11761.1|//Putative HC-toxin efflux carrier TOXA [Beauveria bassiana D1-5]	32.57	26.72	116.21	102.95	XM_006671300	MFS transporter(CCM_06159)
18168067	1842	115.355	287.085	1.3154	0.924457	Up	NA	NA	NA	K08158//MFS transporter, DHA1 family, multidrug resistance protein;K08157//MFS transporter, DHA1 family, multidrug resistance protein	gi|701775469|gb|KGQ09527.1|//putative transporter C36.02c [Beauveria bassiana D1-5]	92.47	138.24	227.76	346.41	XM_006671193	MFS multidrug transporter, putative(CCM_06052)
18164887	2876	13.575	66.725	2.29728	0.919805	Up	GO:0016021//integral component of membrane	NA	GO:0055085//transmembrane transport	K08197//MFS transporter, SIT family, siderophore-iron:H+ symporter	gi|573980266|ref|XP_006668075.1|//siderochrome-iron transporter MirC [Cordyceps militaris CM01];gi|751748528|gb|KIM96713.1|//hypothetical protein OIDMADRAFT_148012 [Oidiodendron maius Zn]	16.96	10.19	54.45	79	XM_006668012	siderochrome-iron transporter MirC(CCM_02860)
18169898	810	114.735	248.925	1.11741	0.907787	Up	NA	NA	NA	K08158//MFS transporter, DHA1 family, multidrug resistance protein;K17732//mitochondrial-processing peptidase subunit beta [EC:3.4.24.64];K16066//3-hydroxy acid dehydrogenase / malonic semialdehyde reductase [EC:1.1.1.381 1.1.1.-]	gi|701768998|gb|KGQ04224.1|//3-keto-steroid reductase [Beauveria bassiana D1-5]	106.64	122.83	244.57	253.28	XM_006673028	short chain dehydrogenase, putative(CCM_07888)
18162562	2880	14.12	55.85	1.98382	0.901584	Up	GO:0016021//integral component of membrane	GO:0016628//oxidoreductase activity, acting on the CH-CH group of donors, NAD or NADP as acceptor	GO:0055085//transmembrane transport;GO:0055114//oxidation-reduction process	K00223//Delta24(24(1))-sterol reductase [EC:1.3.1.71];K08192//MFS transporter, ACS family, allantoate permease	gi|701770404|gb|KGQ05364.1|//Thiamine pathway transporter THI73 [Beauveria bassiana D1-5];gi|573975612|ref|XP_006665751.1|//Delta(24(24(1)))-sterol reductase [Cordyceps militaris CM01]	10.85	17.39	45.58	66.12	XM_006665687	MFS transporter, putative(CCM_00527)
18162709	2214	51.845	122.66	1.24239	0.901418	Up	GO:0016021//integral component of membrane	NA	GO:0055085//transmembrane transport	K05747//Wiskott-Aldrich syndrome protein;K08775//breast cancer 2 susceptibility protein	gi|701769551|gb|KGQ04654.1|//putative membrane protein [Beauveria bassiana D1-5];gi|573975904|ref|XP_006665897.1|//MFS transporter [Cordyceps militaris CM01]	44.32	59.37	143.28	102.04	XM_006665834	MFS transporter(CCM_00675)
18162885	1719	4.71	37.645	2.99866	0.894384	Up	NA	NA	NA	K08176//MFS transporter, PHS family, inorganic phosphate transporter	gi|701772370|gb|KGQ06959.1|//Inorganic phosphate transporter PHO84 [Beauveria bassiana D1-5]	4.48	4.94	32.5	42.79	XM_006666010	inorganic phosphate transporter PHO84(CCM_00851)
18165001	5992	24.91	68.795	1.46558	0.89095	Up	GO:0005634//nucleus;GO:0030529//intracellular ribonucleoprotein complex;GO:0016021//integral component of membrane	GO:0003723//RNA binding;GO:0000166//nucleotide binding	GO:0006396//RNA processing;GO:0055085//transmembrane transport	K08158//MFS transporter, DHA1 family, multidrug resistance protein;K11090//lupus La protein;K10256//omega-6 fatty acid desaturase / acyl-lipid omega-6 desaturase (Delta-12 desaturase) [EC:1.14.19.6 1.14.19.22];K11230//mitogen-activated protein kinase kinase kinase [EC:2.7.11.25];K08157//MFS transporter, DHA1 family, multidrug resistance protein;K12604//CCR4-NOT transcription complex subunit 1	gi|573980527|ref|XP_006668189.1|//MFS multidrug transporter [Cordyceps militaris CM01];gi|672382455|gb|KFG84581.1|//putative MFS multidrug transporter [Metarhizium anisopliae]	28.87	20.95	70.46	67.13	XM_006668126	MFS multidrug transporter(CCM_02974)
18164750	1518	7.65	39.845	2.38087	0.888403	Up	NA	NA	NA	K08157//MFS transporter, DHA1 family, multidrug resistance protein	gi|701779487|gb|KGQ12899.1|//putative peptide/nitrate transporter [Beauveria bassiana D1-5]	9.19	6.11	49.23	30.46	XM_006667875	Major facilitator superfamily transporter(CCM_02723)
18166817	5175	37.88	87.205	1.20297	0.884083	Up	GO:0016021//integral component of membrane	GO:0004674//protein serine/threonine kinase activity;GO:0005509//calcium ion binding;GO:0022891//substrate-specific transmembrane transporter activity	GO:0055085//transmembrane transport;GO:0016310//phosphorylation	K11361//transcription factor SPT20;K14005//protein transport protein SEC31;K20046//actin cytoskeleton-regulatory complex protein SLA1;K06666//glucose repression regulatory protein TUP1;K12183//ESCRT-I complex subunit TSG101;K08139//MFS transporter, SP family, sugar:H+ symporter;K08150//MFS transporter, SP family, solute carrier family 2 (myo-inositol transporter), member 13	gi|573984173|ref|XP_006670007.1|//serine/threonine protein kinase [Cordyceps militaris CM01];gi|701772539|gb|KGQ07114.1|//ARS-binding protein 2 [Beauveria bassiana D1-5]	35.95	39.81	89.22	85.19	XM_006669942	ARS binding protein Abp2, putative(CCM_04796)
18162911	3637	27.79	70.36	1.34019	0.884027	Up	GO:0016021//integral component of membrane	GO:0046872//metal ion binding;GO:0004222//metalloendopeptidase activity;GO:0004930//G-protein coupled receptor activity	GO:0007186//G-protein coupled receptor signaling pathway;GO:0055085//transmembrane transport;GO:0006508//proteolysis	K02178//checkpoint serine/threonine-protein kinase [EC:2.7.11.1];K01939//adenylosuccinate synthase [EC:6.3.4.4];K13726//metallopeptidase MepB [EC:3.4.24.-];K13336//peroxin-3	gi|701773510|gb|KGQ07910.1|//putative transporter [Beauveria bassiana D1-5];gi|573976306|ref|XP_006666098.1|//metallopeptidase MepB [Cordyceps militaris CM01]	28.68	26.9	82.29	58.43	XM_006666036	MFS transporter(CCM_00877)
18162527	1482	19.99	56.78	1.5061	0.88292	Up	NA	NA	NA	NA	gi|701767853|gb|KGQ03311.1|//UNC93-like protein [Beauveria bassiana D1-5]	24.89	15.09	58.66	54.9	XM_006665652	MFS transporter, putative(CCM_00492)
18162090	1929	34.48	79.355	1.20256	0.8786	Up	NA	NA	NA	K01952//phosphoribosylformylglycinamidine synthase [EC:6.3.5.3];K08165//MFS transporter, DHA2 family, multidrug resistance protein;K13095//splicing factor 1;K10866//DNA repair protein RAD50 [EC:3.6.-.-];K14708//solute carrier family 26 (sodium-independent sulfate anion transporter), member 11	gi|818164575|gb|KKP04222.1|//DNA repair protein RAD50 [Trichoderma harzianum]	30.5	38.46	88.02	70.69	XM_006665215	multidrug resistance protein fnx1(CCM_00055)
18168224	3664	8.325	37.375	2.16655	0.877714	Up	GO:0016021//integral component of membrane	NA	GO:0055085//transmembrane transport	K08773//RalA-binding protein 1;K08157//MFS transporter, DHA1 family, multidrug resistance protein	gi|573986987|ref|XP_006671414.1|//MFS multidrug transporter, putative [Cordyceps militaris CM01];gi|701773180|gb|KGQ07636.1|//hypothetical protein BBAD15_g7053 [Beauveria bassiana D1-5]	8.36	8.29	31.63	43.12	XM_006671350	hypothetical protein(CCM_06209)
18165183	1704	1.105	19.83	4.16557	0.827813	Up	NA	NA	NA	K08176//MFS transporter, PHS family, inorganic phosphate transporter	gi|701772639|gb|KGQ07191.1|//putative MFS-type transporter PB1E7.08c [Beauveria bassiana D1-5]	0	2.2	19.93	19.73	XM_006668308	membrane transporter(CCM_03156)
18164372	1419	15.525	37.62	1.27691	0.821555	Up	NA	NA	NA	K05864//peptidyl-prolyl isomerase D [EC:5.2.1.8]	gi|743664840|gb|KID91995.1|//Major facilitator superfamily [Metarhizium guizhouense ARSEF 977]	13.85	17.2	50.97	24.27	XM_006667497	MFS transporter, putative(CCM_02345)
18169359	3691	16.925	37.515	1.14831	0.803888	Up	GO:0016021//integral component of membrane	GO:0005524//ATP binding;GO:0042626//ATPase activity, coupled to transmembrane movement of substances	GO:0055085//transmembrane transport	K02021//putative ABC transport system ATP-binding protein;K03448//MFS transporter, ACS family, pantothenate transporter	gi|573989263|ref|XP_006672552.1|//ATP-dependent permease MDL2 [Cordyceps militaris CM01];gi|701769388|gb|KGQ04530.1|//putative ABC transporter ATP-binding protein/permease C9B6.09c [Beauveria bassiana D1-5]	17.8	16.05	43.23	31.8	XM_006672489	ATP-dependent permease MDL2(CCM_07348)
18170687	8726	33.565	13.345	-1.33066	0.810479	Down	GO:0031224//intrinsic component of membrane;GO:0016021//integral component of membrane	GO:0043565//sequence-specific DNA binding;GO:0003700//transcription factor activity, sequence-specific DNA binding	GO:0044763//single-organism cellular process;GO:0055085//transmembrane transport;GO:0006355//regulation of transcription, DNA-templated	K01939//adenylosuccinate synthase [EC:6.3.4.4];K16230//transcriptional activator HAC1;K03448//MFS transporter, ACS family, pantothenate transporter	gi|701775816|gb|KGQ09814.1|//putative transporter [Beauveria bassiana D1-5];gi|573991921|ref|XP_006673881.1|//MFS transporter [Cordyceps militaris CM01]	37.27	29.86	12.71	13.98	XM_006673818	MFS transporter(CCM_08681)
18170090	15432	33.885	14.15	-1.25984	0.803445	Down	GO:0016021//integral component of membrane	NA	GO:0055085//transmembrane transport	K03448//MFS transporter, ACS family, pantothenate transporter;K11369//retrograde regulation protein 2	gi|829123447|gb|KLO99121.1|//uncharacterized protein Y057_5048 [Fusarium fujikuroi];gi|573990725|ref|XP_006673283.1|//C6 finger domain protein, putative [Cordyceps militaris CM01]	36.84	30.93	13.63	14.67	XM_006673220	C6 finger domain protein, putative(CCM_08081)
18169599	1560	36.48	16.24	-1.16755	0.80206	Down	NA	NA	NA	K08141//MFS transporter, SP family, general alpha glucoside:H+ symporter	gi|743655603|gb|KID83057.1|//maltose permease [Metarhizium guizhouense ARSEF 977]	15.2	57.76	9.96	22.52	XM_006672729	maltose permease(CCM_07588)
18168114	6176	59.185	28.02	-1.07877	0.846588	Down	GO:0005622//intracellular;GO:0016021//integral component of membrane	GO:0008270//zinc ion binding;GO:0003676//nucleic acid binding	GO:0055085//transmembrane transport	K01939//adenylosuccinate synthase [EC:6.3.4.4];K03448//MFS transporter, ACS family, pantothenate transporter;K11369//retrograde regulation protein 2	gi|573986767|ref|XP_006671304.1|//C2H2 transcription factor (Ace1) [Cordyceps militaris CM01];gi|729182916|emb|CEJ91846.1|//Putative Phthalate transporter [Torrubiella hemipterigena]	69.62	48.75	26.51	29.53	XM_006671240	phthalate transporter(CCM_06099)
18167330	534	58.145	25.01	-1.21715	0.861486	Down	NA	NA	NA	NA	gi|908386188|gb|KND86944.1|//hypothetical protein TOPH_08421 [Tolypocladium ophioglossoides CBS 100239]	62.55	53.74	18.9	31.12	XM_006670456	MFS transporter, putative(CCM_05312)
18166629	8037	32.735	11.605	-1.49609	0.823161	Down	NA	GO:0004174//electron-transferring-flavoprotein dehydrogenase activity	GO:0055114//oxidation-reduction process	K06902//MFS transporter, UMF1 family;K00311//electron-transferring-flavoprotein dehydrogenase [EC:1.5.5.1]	gi|701769836|gb|KGQ04880.1|//Autophagy-related protein 22 [Beauveria bassiana D1-5];gi|573983791|ref|XP_006669816.1|//electron transfer flavoprotein-ubiquinone oxidoreductase [Cordyceps militaris CM01]	35.44	30.03	11.17	12.04	XM_006669754	autophagy protein (Atg22), putative(CCM_04606)
18163563	1578	23.61	0.01	-11.2052	0.89167	Down	NA	NA	NA	K08150//MFS transporter, SP family, solute carrier family 2 (myo-inositol transporter), member 13	gi|701776611|gb|KGQ10457.1|//Myo-inositol transporter 2 [Beauveria bassiana D1-5]	26.05	21.17	0	0	XM_006666688	MFS myo-inositol transporter, putative(CCM_01532)
18162410	1653	87.55	14.575	-2.58661	0.935202	Down	GO:0031224//intrinsic component of membrane	NA	GO:0044763//single-organism cellular process	K08192//MFS transporter, ACS family, allantoate permease	gi|701775895|gb|KGQ09883.1|//putative transporter PB10D8.01 [Beauveria bassiana D1-5]	86.41	88.69	10.2	18.95	XM_006665535	putative allantoate permease of the major facilitator superfamily(CCM_00375)
18162309	3730	79.485	20.935	-1.92477	0.917811	Down	GO:0016021//integral component of membrane	NA	GO:0055085//transmembrane transport	K01939//adenylosuccinate synthase [EC:6.3.4.4];K03448//MFS transporter, ACS family, pantothenate transporter;K13336//peroxin-3;K11369//retrograde regulation protein 2	gi|953403434|ref|XP_014545390.1|//pantothenate transporter liz1, partial [Metarhizium brunneum ARSEF 3297];gi|573975104|ref|XP_006665497.1|//pantothenate transporter liz1 [Cordyceps militaris CM01]	54.8	104.17	21.25	20.62	XM_006665434	pantothenate transporter liz1(CCM_00274)

## Sheet: Table S9
Table S9. ATP-Binding Cassette (ABC) transporters of DEGs.
GeneID	Length	CMsI-Expression	CMsII-Expression	log2FoldChange(CMsII/CMsI)	P-value	Up/Down-Regulation(CMsII/CMsI)	Cellular Component	Molecular Function	Biological Process	Kegg Orthology	Nr Description	CMsI1_FPKM	CMsI2_FPKM	CMsII1_FPKM	CMsII2_FPKM	To	Gene Name
18166462	5143	50.59	260.595	2.36489	0.952703	Up	GO:0031224//intrinsic component of membrane;GO:0016021//integral component of membrane	GO:0015405//P-P-bond-hydrolysis-driven transmembrane transporter activity;GO:0005524//ATP binding;GO:0017111//nucleoside-triphosphatase activity;GO:0042626//ATPase activity, coupled to transmembrane movement of substances;GO:0032550//purine ribonucleoside binding	GO:0006810//transport;GO:0009154//purine ribonucleotide catabolic process;GO:0051234//establishment of localization	K08712//ATP-binding cassette, subfamily G (WHITE), member 2, SNQ2	gi|573983459|ref|XP_006669650.1|//ABC multidrug transporter [Cordyceps militaris CM01];gi|672792593|gb|KFH43201.1|//ABC transporter G family-like protein [Acremonium chrysogenum ATCC 11550]	49.17	52.01	326.82	194.37	XM_006669587	ABC multidrug transporter(CCM_04439)
18170373	417	41.75	144.545	1.79167	0.933263	Up	NA	NA	NA	NA	gi|701768056|gb|KGQ03471.1|//hypothetical protein BBAD15_g11300 [Beauveria bassiana D1-5]	44.02	39.48	153.01	136.08	XM_006673504	hypothetical protein(CCM_08365)
18165279	6645	58.735	170.315	1.53591	0.927503	Up	GO:0016021//integral component of membrane	GO:0005524//ATP binding;GO:0042626//ATPase activity, coupled to transmembrane movement of substances	GO:0055085//transmembrane transport	K05658//ATP-binding cassette, subfamily B (MDR/TAP), member 1 [EC:3.6.3.44]	gi|701772740|gb|KGQ07272.1|//Canalicular multispecific organic anion transporter 1 [Beauveria bassiana D1-5];gi|573981093|ref|XP_006668467.1|//ABC transporter, transmembrane region, type 1 [Cordyceps militaris CM01]	59.16	58.31	192.92	147.71	XM_006668404	ABC transporter, transmembrane region, type 1(CCM_03253)
18163498	4206	9.06	55.475	2.61425	0.914488	Up	NA	NA	NA	K08712//ATP-binding cassette, subfamily G (WHITE), member 2, SNQ2	gi|701776461|gb|KGQ10332.1|//Protein SNQ2 [Beauveria bassiana D1-5]	9.56	8.56	59.8	51.15	XM_006666623	ABC multidrug transporter, putative(CCM_01467)
18163726	4593	17.795	67.51	1.92363	0.910556	Up	GO:0031224//intrinsic component of membrane	GO:0015405//P-P-bond-hydrolysis-driven transmembrane transporter activity;GO:0017111//nucleoside-triphosphatase activity;GO:0032550//purine ribonucleoside binding	GO:0009154//purine ribonucleotide catabolic process;GO:0051234//establishment of localization	K08711//ATP-binding cassette, subfamily G (WHITE), member 2, PDR;K08712//ATP-binding cassette, subfamily G (WHITE), member 2, SNQ2	gi|701772139|gb|KGQ06764.1|//ABC transporter CDR4 [Beauveria bassiana D1-5]	20.72	14.87	54.68	80.34	XM_006666851	ABC multidrug transporter, putative(CCM_01696)
18169800	4467	24.315	67.93	1.4822	0.891061	Up	NA	NA	NA	K05658//ATP-binding cassette, subfamily B (MDR/TAP), member 1 [EC:3.6.3.44]	gi|701768503|gb|KGQ03811.1|//Oligomycin resistance ATP-dependent permease YOR1 [Beauveria bassiana D1-5]	25.63	23	59.98	75.88	XM_006672930	multidrug resistance-associated protein 5(CCM_07790)
18166845	10357	14.105	41.655	1.56228	0.857776	Up	GO:0016021//integral component of membrane	GO:0005524//ATP binding;GO:0042626//ATPase activity, coupled to transmembrane movement of substances	GO:0055085//transmembrane transport	K01114//phospholipase C [EC:3.1.4.3];K05658//ATP-binding cassette, subfamily B (MDR/TAP), member 1 [EC:3.6.3.44]	gi|573984225|ref|XP_006670033.1|//multidrug resistance-associated protein, putative [Cordyceps militaris CM01];gi|799242906|gb|KJZ71929.1|//hypothetical protein HIM_08685 [Hirsutella minnesotensis 3608]	13.52	14.69	43.19	40.12	XM_006669970	multidrug resistance-associated protein, putative(CCM_04824)
18168152	2029	15.32	40.935	1.41792	0.845093	Up	GO:0016021//integral component of membrane	GO:0005524//ATP binding;GO:0042626//ATPase activity, coupled to transmembrane movement of substances	GO:0055085//transmembrane transport	K02021//putative ABC transport system ATP-binding protein;K05658//ATP-binding cassette, subfamily B (MDR/TAP), member 1 [EC:3.6.3.44]	gi|701770544|gb|KGQ05486.1|//ABC transporter C family member 10 [Beauveria bassiana D1-5];gi|573986841|ref|XP_006671341.1|//canalicular multispecific organic anion transporter 1 [Cordyceps militaris CM01]	12.92	17.72	41.05	40.82	XM_006671278	canalicular multispecific organic anion transporter 1(CCM_06137)
18170744	7548	23.72	51.98	1.13185	0.841659	Up	NA	GO:0005524//ATP binding;GO:0016887//ATPase activity	NA	K01580//glutamate decarboxylase [EC:4.1.1.15];K05658//ATP-binding cassette, subfamily B (MDR/TAP), member 1 [EC:3.6.3.44]	gi|573992035|ref|XP_006673938.1|//ABC transporter [Cordyceps militaris CM01];gi|701771670|gb|KGQ06397.1|//ABC transporter A family member 2 [Beauveria bassiana D1-5]	26.14	21.3	69.35	34.61	XM_006673875	ABC transporter(CCM_08739)
18164413	4032	15.595	37.745	1.2752	0.821832	Up	NA	NA	NA	K05658//ATP-binding cassette, subfamily B (MDR/TAP), member 1 [EC:3.6.3.44]	gi|701776365|gb|KGQ10253.1|//Leptomycin B resistance protein pmd1 [Beauveria bassiana D1-5]	11.72	19.47	32.05	43.44	XM_006667538	ABC multidrug transporter Mdr1(CCM_02386)
18165997	2415	8.26	27.915	1.75683	0.82006	Up	NA	NA	NA	K02021//putative ABC transport system ATP-binding protein	gi|701770984|gb|KGQ05867.1|//putative ABC transporter ATP-binding protein/permease C9B6.09c [Beauveria bassiana D1-5]	5.77	10.75	32.37	23.46	XM_006669122	ATP-dependent permease MDL2(CCM_03974)
18169359	3691	16.925	37.515	1.14831	0.803888	Up	GO:0016021//integral component of membrane	GO:0005524//ATP binding;GO:0042626//ATPase activity, coupled to transmembrane movement of substances	GO:0055085//transmembrane transport	K02021//putative ABC transport system ATP-binding protein;K03448//MFS transporter, ACS family, pantothenate transporter	gi|573989263|ref|XP_006672552.1|//ATP-dependent permease MDL2 [Cordyceps militaris CM01];gi|701769388|gb|KGQ04530.1|//putative ABC transporter ATP-binding protein/permease C9B6.09c [Beauveria bassiana D1-5]	17.8	16.05	43.23	31.8	XM_006672489	ATP-dependent permease MDL2(CCM_07348)
18168711	4525	15.025	34.875	1.21483	0.801285	Up	GO:0016021//integral component of membrane	GO:0005524//ATP binding;GO:0042626//ATPase activity, coupled to transmembrane movement of substances	GO:0055085//transmembrane transport	K05658//ATP-binding cassette, subfamily B (MDR/TAP), member 1 [EC:3.6.3.44]	gi|573987961|ref|XP_006671901.1|//AtrH like protein [Cordyceps militaris CM01];gi|701773077|gb|KGQ07551.1|//Leptomycin B resistance protein pmd1 [Beauveria bassiana D1-5]	22.17	7.88	36.73	33.02	XM_006671838	AtrH like protein(CCM_06697)
18167992	3461	79.255	29.765	-1.41289	0.89516	Down	GO:0016021//integral component of membrane	GO:0005524//ATP binding;GO:0042626//ATPase activity, coupled to transmembrane movement of substances	GO:0055085//transmembrane transport	K05663//mitochondrial ABC transporter ATM	gi|908392369|gb|KND92987.1|//Iron-sulfur clusters transporter ATM1, mitochondrial [Tolypocladium ophioglossoides CBS 100239];gi|573986521|ref|XP_006671181.1|//iron-sulfur clusters transporter atm1 [Cordyceps militaris CM01]	79.68	78.83	24.93	34.6	XM_006671118	iron-sulfur clusters transporter atm1(CCM_05974)
18163029	2454	69.61	20.09	-1.79282	0.907732	Down	NA	NA	NA	K15628//ATP-binding cassette, subfamily D (ALD), peroxisomal long-chain fatty acid import protein	gi|701777143|gb|KGQ10896.1|//Peroxisomal long-chain fatty acid import protein 2 [Beauveria bassiana D1-5]	73.29	65.93	11.93	28.25	XM_006666154	peroxisomal ABC transporter(CCM_00996)
18162225	5194	33.185	10.505	-1.65946	0.838281	Down	GO:0016021//integral component of membrane	GO:0005524//ATP binding;GO:0042626//ATPase activity, coupled to transmembrane movement of substances	GO:0055085//transmembrane transport	K05658//ATP-binding cassette, subfamily B (MDR/TAP), member 1 [EC:3.6.3.44]	gi|780589055|gb|KJR79944.1|//ABC multidrug transporter [Sporothrix schenckii 1099-18];gi|573974936|ref|XP_006665413.1|//ATP-binding cassette transporter, putative [Cordyceps militaris CM01]	32.15	34.22	10.24	10.77	XM_006665350	ATP-binding cassette transporter, putative(CCM_00190)

[truncated: 3 more sheets: Table S10, Fig. S1, Fig. S2]
